# Supplementary material for: Extended antibody-framework-to-antigen distance observed exclusively with broad HIV-1-neutralizing antibodies recognizing glycan-dense surfaces
Source: Nat Commun. 2021 Nov 9;12:6470. doi: 10.1038/s41467-021-26579-z (PMC8578620; doi:10.1038/s41467-021-26579-z)
Supplement: Supplementary file 3 — Supplementary Data 1 [file 41467_2021_26579_MOESM3_ESM.xlsx]

## Sheet: IC50; stats for vs neut
Supplementary Dataset 1 | Antibody neutralization evaluated on 208 HIV-1 isolates.
A. Neutralization IC50s
Assay - Luc/TZM-bl		<0.001
values represent IC50 in ug/ml		.001-.01
IC50		.01-.100
		.100-1.00
		1.00-10.0
		>10.0
Virus ID	Clade	35O22	8ANC195	b12	CAP256-VRC26.25	CH103	CH235.9	HJ16	IOMA	PG9	PGT121	PGT128	PGT135	PGT145	PGT151	VRC01	VRC13	VRC16	N123-VRC34.01	N90-VRC38.01	VRC-PG05
0260.v5.c36	A	0.07	2.06	>50	>50	>50	10.5	>50	2.05	0.999	0.0586667	0.052	0.855	>50	0.031	0.4454	1.12	>50	>500	>50	>50
0330.v4.c3	A	>50	>50	>50	0.011	7.84	1.88	1.15	2.66	0.011	0.0596667	0.639	>50	0.697	0.003	0.0828	8.54	3.13	0.052	21.2	>50
0439.v5.c1	A	0.01	>50	>50	>50	8.37	3.49	>50	>50	>50	>50	1.84	0.805	3.78	0.022	0.1734	0.581	>50	0.441	>50	>50
3365.v2.c20	A	>50	>50	18.4667	>50	4	1.29	0.843	29.7	0.077	0.112333	>50	0.109	0.339	0.007	0.0682	0.015	>50	0.056	7.97	3.71
3415.v1.c1	A	>50	2.075	5.09	>50	2.46	3.2	>50	1.62	0.121	>50	0.01	0.369	>50	0.005	0.0956	0.352	2.67	0.126	>50	>50
3718.v3.c11	A	>50	>50	11.5133	0.044	29.6	1.8	>50	1.64	0.075	0.559	>50	>50	0.046	0.025	0.3806	0.058	6	2.37	1.66	>50
398-F1_F6_20	A	>50	0.676	0.0723333	>50	>50	5.48	15.9	2.38	>50	0.0223333	0.003	>50	>50	0.011	0.2238	0.017	>50	0.16	>50	>50
BB201.B42	A	>50	5.25	0.582333	0.001	9.19	7.2	>50	34.5	0.019	0.00933333	0.004	>50	0.03	0.016	0.2608	>50	>50	0.064	0.019	>50
BB539.2B13	A	>50	>50	1.11067	0.005	22.2	2.42	>50	32.2	0.109	>50	>50	>50	0.077	0.005	0.1164	0.016	>50	1.82	>50	>50
BG505.W6M.C2	A	>50	0.0905	>50	0.002	4.49	0.823	43.5	16.2	0.032	0.0513333	0.048	>50	0.01	0.004	0.0672	0.24	0.539	0.211	0.053	>50
BI369.9A	A	0.007	>50	11.36	0.002	>50	1.95	0.152	>50	0.024	0.0283333	0.032	0.114	0.018	0.059	0.236	0.06	2.44	0.108	1.23	>50
BS208.B1	A	>50	>50	0.075	0.001	>50	1.77	>50	0.141	0.021	>50	>50	0.231	0.001	0.027	0.0338	0.007	0.039	>500	6.83	>50
KER2008.12	A	0.0003	2.605	>50	0.014	>50	>50	>50	>50	0.019	0.553	1.53	>50	8.33	0.012	0.5954	19.6	12.9	0.038	>50	>50
KER2018.11	A	0.005	>50	48.25	0.001	40	9.89	>50	>50	0.017	>50	>50	>50	0.003	0.013	0.551	0.48	13.5	0.221	0.003	>50
KNH1209.18	A	0.04	0.662	0.582667	0.91	>50	1.21	18.2	>50	15.1	0.0116667	0.007	0.083	>50	0.01	0.128	0.239	1.29	0.371	0.883	>50
MB201.A1	A	>50	13.3	>50	>50	17.7	12.9	>50	10.1	0.104	0.00933333	0.024	>50	2.49	0.016	0.1982	>50	>50	0.066	0.008	>50
MB539.2B7	A	1.49	1.575	13.5	0.747	3.7	11.7	0.039	>50	0.114	>50	1.02	>50	1.19	0.015	0.4696	0.112	2.77	0.306	>50	>50
MI369.A5	A	0.004	>50	2.47333	0.005	>50	2.64	0.17	>50	0.125	0.0506667	0.051	0.193	0.01	0.034	0.3914	0.049	2.56	0.256	>50	>50
MS208.A1	A	>50	>50	0.269	0.003	>50	2.77	>50	6.84	0.147	>50	>50	0.696	0.231	0.004	0.2196	0.02	2.22	>500	0.033	>50
Q23.17	A	0.003	1.585	>50	0.002	10.4	0.405	>50	1.21	0.009	0.0106667	0.015	9.84	0.002	0.013	0.0854	2.16	0.969	0.178	0.0006	>50
Q259.17	A	>50	>50	>50	0.005	10.6	7.46	>50	>50	0.099	>50	>50	>50	45	>50	0.0856	0.034	15.5	3.31	0.019	>50
Q769.d22	A	0.053	0.197	>50	>50	0.998	0.981	>50	1.21	0.011	>50	>50	>50	0.151	>50	0.0418	0.02	0.144	>500	>50	0.6635
Q769.h5	A	0.635	0.1415	>50	>50	0.084	2.55	>50	1.3	0.012	>50	>50	>50	0.023	>50	0.0654	0.013	0.128	>500	>50	0.011
Q842.d12	A	0.006	>50	>50	0.008	1.46	0.378	>50	2.2	0.028	0.0216667	0.029	>50	0.067	0.007	0.0336	0.008	0.129	0.113	0.031	>50
QH209.14M.A2	A	>50	0.2665	>50	>50	1.16	5.76	>50	0.225	>50	>50	>50	>50	0.004	0.006	0.0456	0.033	2.03	0.198	>50	0.184
RW020.2	A	0.009	0.275	12.3333	>50	23.6	1.05	2.78	1.11	0.14	0.01	0.003	>50	5.17	0.009	0.276	0.016	0.307	1.29	>50	>50
UG037.8	A	0.063	0.5835	>50	>50	1.76	1.1	>50	>50	0.026	0.092	0.022	>50	2.33	>50	0.1094	>50	>50	>500	>50	>50
246-F3.C10.2	AC	0.021	>50	>50	0.019	14.1	1.33	23.5	>50	0.024	>50	0.004	>50	17.4	0.031	0.2978	0.061	2.38	0.806	19	0.059
3301.V1.C24	AC	0.057	>50	11.9	0.004	5.54	1.91	>50	>50	0.372	0.0216667	0.143	>50	0.193	0.027	0.121	0.163	5.65	0.119	>50	>50
3589.V1.C4	AC	0.004	24.95	>50	>50	19.6	>50	1.32	0.709	0.023	>50	0.015	6.62	>50	0.007	0.0704	4.42	1.35	0.113	>50	>50
6540.v4.c1	AC	>50	>50	15.6	0.009	1.77	>50	>50	>50	0.033	>50	0.344	>50	0.003	0.01	>50	>50	>50	0.305	>50	>50
6545.V4.C1	AC	>50	>50	>50	0.009	>50	>50	>50	>50	0.055	>50	13.2	>50	0.003	0.009	>50	>50	>50	0.156	36.2	>50
0815.V3.C3	ACD	0.002	1.128	4.8	>50	34.5	0.549	0.013	>50	>50	0.0323333	0.027	>50	>50	>50	0.0344	0.769	1.78	0.036	>50	>50
6095.V1.C10	ACD	>50	0.26	0.408667	0.003	>50	3.29	>50	3.41	0.279	1.98	3.77	30	0.002	>50	0.7826	0.055	1.96	>500	>50	0.013
3468.V1.C12	AD	0.005	>50	>50	>50	>50	0.659	>50	0.071	18.2	0.0763333	9.62	>50	>50	0.086	0.0594	0.454	0.663	0.218	>50	>50
Q168.a2	AD	0.051	0.604	>50	0.003	6.76	1.1	0.03	0.356	0.072	>50	>50	>50	0.86	0.014	0.1116	0.045	2.41	0.162	>50	>50
Q461.e2	AD	0.001	1.2155	>50	0.046	>50	6.95	0.054	>50	3.86	>50	5.2	>50	16	0.698	0.766	1.08	12.4	>500	>50	>50
620345.c1	AE	>50	>50	>50	0.013	>50	8.61	>50	>50	1.68	>50	>50	>50	0.056	>50	>50	0.006	>50	351	>50	0.252
BJOX009000.02.4	AE	>50	0.346	>50	18.8	>50	>50	>50	>50	1	0.750667	0.012	>50	0.099	>50	1.658	37.1	>50	>500	>50	>50
BJOX010000.06.2	AE	3	0.4195	>50	>50	>50	>50	>50	>50	0.268	>50	1.01	>50	>50	>50	6.99	>50	>50	>500	>50	>50
BJOX025000.01.1	AE	3	6.905	>50	>50	>50	0.586	>50	1.95	0.154	>50	>50	>50	1.44	>50	5.494	0.01	2.23	222	>50	1.398
BJOX028000.10.3	AE	0.004	0.3755	>50	>50	>50	0.886	>50	0.626	0.686	>50	0.016	>50	4	>50	0.1572	0.004	0.344	134	>50	>50
C1080.c3	AE	0.005	0.151	>50	0.003	>50	13.3	>50	21.3	0.004	>50	0.053	>50	0.01	>50	1.6618	0.07	2.15	5.2	0.004	45.9
C2101.c1	AE	0.007	0.526	>50	>50	>50	3.37	0.116	1.4	0.05	>50	0.017	>50	0.005	>50	0.1934	6.88	0.224	13.8	>50	1.5285
C3347.c11	AE	0.004	>50	>50	>50	>50	0.482	>50	0.128	0.081	>50	0.007	>50	0.004	>50	0.101	0.027	>50	>500	>50	2.0965
C4118.09	AE	0.0003	0.0715	>50	0.002	>50	1.04	10.3	5.32	0.052	>50	>50	>50	0.002	>50	0.2064	0.009	0.386	103	>50	1.298
CM244.ec1	AE	0.023	2.194	>50	0.043	>50	0.565	>50	4.51	0.004	>50	0.011	>50	0.0006	>50	0.1354	0.015	>50	>500	0.519	>50
CNE3	AE	0.02	>50	>50	>50	>50	>50	>50	0.423	0.134	>50	>50	>50	0.252	>50	1.666	0.068	>50	15.7	0.773	0.042
CNE5	AE	>50	0.8745	8.27667	0.002	>50	2.94	0.089	>50	0.01	>50	0.075	>50	0.002	>50	0.3154	0.163	>50	55.4	4.38	0.0295
CNE55	AE	>50	1.1835	>50	0.002	>50	1.9	>50	25.6	0.241	>50	>50	>50	0.002	>50	0.3548	0.131	3.48	>500	>50	0.012
CNE56	AE	>50	0.8725	>50	>50	>50	2.96	>50	1.55	>50	>50	1.45	>50	1.63	>50	0.4544	0.166	>50	>500	>50	20.6
CNE59	AE	>50	0.242	26.8267	>50	>50	3.79	0.953	3.06	0.07	>50	>50	>50	0.018	>50	0.825	0.02	0.596	>500	>50	45
CNE8	AE	>50	0.5105	>50	0.019	>50	3.22	25.5	32.3	0.464	>50	0.011	>50	0.052	>50	0.49	0.14	1.89	93.5	>50	10.64
M02138	AE	>50	3.695	>50	24.7	>50	2.64	>50	0.935	0.306	>50	>50	>50	>50	>50	1.0636	0.511	>50	>500	>50	0.0655
R1166.c1	AE	>50	1.39	>50	>50	>50	34.4	>50	8.13	0.526	>50	>50	>50	4.44	>50	0.9166	1.11	0.8	>500	>50	>50
R2184.c4	AE	0.052	0.1005	>50	0.022	>50	6.83	9.99	>50	0.472	>50	0.654	>50	0.05	>50	0.1056	0.036	0.257	>500	>50	43
R3265.c6	AE	>50	21.8	>50	>50	>50	35	>50	>50	0.091	>50	>50	>50	0.011	>50	0.5638	>50	>50	>500	>50	>50
TH023.6	AE	0.086	0.4845	>50	>50	>50	3.5	0.018	7.79	0.309	>50	2.87	>50	0.022	>50	1.0604	0.002	17.1	>500	>50	0.1565
TH966.8	AE	>50	0.457	>50	0.018	>50	1.7	0.233	4.62	0.04	>50	0.017	>50	0.002	>50	0.4892	0.026	1.5	>500	0.026	41.65
TH976.17	AE	1	0.5155	>50	0.056	>50	0.935	0.059	1.53	>50	>50	>50	>50	>50	>50	0.3416	0.015	0.555	>500	>50	>50
235-47	AG	>50	>50	>50	0.117	0.628	2.25	>50	0.147	0.382	0.131667	>50	2.97	3.38	>50	0.0542	>50	0.271	>500	>50	>50
242-14	AG	>50	1.3615	>50	0.002	>50	>50	>50	>50	0.04	>50	>50	>50	0.033	0.015	>50	0.183	>50	0.118	0.057	>50
263-8	AG	>50	>50	>50	0.014	>50	2.93	2.39	1.12	0.345	0.483667	0.236	>50	13.2	>50	0.1962	0.108	11	>500	>50	>50
269-12	AG	>50	0.162	>50	0.19	10.1	>50	>50	>50	2.36	0.128333	0.019	>50	4.36	0.007	0.2956	5.98	21.9	72	>50	13.6
271-11	AG	0.08	0.4085	>50	>50	8.52	0.652	0.045	>50	0.1	>50	>50	>50	35.7	>50	0.0774	0.013	0.057	>500	>50	>50
928-28	AG	>50	>50	>50	0.006	>50	3.55	0.074	>50	0.088	5.76	>50	>50	>50	>50	0.5784	1.2	>50	>500	>50	0.6465
DJ263.8	AG	0.03	>50	>50	0.006	0.784	2.9	>50	15.8	0.109	0.0576667	6.04	>50	0.018	0.007	0.1024	0.7	0.448	0.101	>50	>50
T250-4	AG	>50	>50	>50	0.0008	>50	>50	>50	>50	0.003	0.00433333	0.006	>50	0.0004	0.003	>50	0.384	8.95	0.125	0.05	>50
T251-18	AG	>50	0.366	>50	>50	34.4	>50	5.74	>50	27.5	3.05	7.18	>50	0.318	0.099	3.836	0.134	>50	>500	10.7	>50
T253-11	AG	2.89	5.06	>50	0.022	>50	>50	>50	>50	0.213	>50	5.61	>50	>50	0.016	0.34	>50	>50	0.395	>50	>50
T255-34	AG	0.005	1.69	>50	>50	>50	7.83	5.45	>50	0.035	2.04267	>50	>50	>50	0.004	0.4584	0.097	>50	0.051	>50	13.133
T257-31	AG	>50	0.3685	>50	0.002	>50	13.3	11.9	>50	0.029	>50	17.4	>50	3.49	0.004	1.544	0.133	>50	313	>50	>50
T266-60	AG	>50	>50	6.4	0.073	>50	>50	>50	>50	0.433	0.143333	0.013	>50	0.071	0.013	2.13	0.222	>50	0.301	0.103	>50
T278-50	AG	2.27	>50	13.9667	10.4	>50	>50	>50	>50	1.26	>50	0.089	>50	19.5	0.081	>50	>50	>50	0.023	0.342	>50
T280-5	AG	>50	>50	>50	0.052	0.986	0.308	>50	4.7	0.549	0.016	0.006	0.071	0.029	0.01	0.0428	>50	2.39	0.098	>50	>50
T33-7	AG	1	0.582	>50	>50	8.44	0.469	0.017	>50	0.043	>50	>50	>50	4.97	>50	0.0236	0.026	0.087	>500	>50	>50
3988.25	B	0.609	0.3105	1.86	0.048	9.84	3.49	>50	7.77	0.08	0.0126667	0.006	>50	0.007	0.014	0.4616	>50	>50	0.056	>50	10.15
5768.04	B	0.074	0.1785	2.75	>50	7.08	3.75	5.75	4.44	0.243	0.118333	0.78	>50	0.02	0.017	0.424	0.031	3.97	>500	0.195	>50
6101.10	B	>50	1.066	>50	>50	1.8	3.14	>50	23.2	>50	0.0123333	0.007	0.146	>50	0.016	0.0668	0.021	2.33	0.316	>50	43.5
6535.3	B	>50	0.1385	2.81133	>50	4.67	>50	>50	>50	0.206	0.00633333	0.013	>50	>50	0.004	2.528	0.009	0.633	>500	0.025	>50
7165.18	B	>50	0.229	>50	>50	>50	>50	>50	>50	>50	0.0363333	0.009	>50	0.056	>50	30.95	0.283	>50	>500	>50	>50
45_01dG5	B	>50	>50	0.127333	0.136	0.796	0.507	>50	0.012	0.202	0.011	0.017	0.095	0.002	0.012	0.0372	0.006	0.114	0.599	>50	>50
89.6.DG	B	>50	0.3485	0.133333	49.9	1.4	27.7	>50	36.3	>50	0.0336667	0.01	>50	>50	>50	1.31	0.027	>50	0.044	>50	>50
AC10.29	B	>50	0.607	2.19333	0.111	>50	9.55	>50	>50	0.058	0.067	0.008	>50	0.006	0.016	1.8046	0.128	7.25	>500	>50	0.019
ADA.DG	B	>50	1.1835	0.108667	>50	1.49	2.88	>50	0.856	0.925	0.0333333	0.017	13.5	0.005	>50	0.5844	0.058	0.881	>500	3.64	33
Bal.01	B	0.002	>50	0.062	>50	0.676	0.326	>50	0.132	0.143	0.0113333	0.046	0.303	>50	0.028	0.1128	0.036	0.087	1.41	>50	0.4245
BaL.26	B	0.001	>50	0.0446667	>50	0.091	1.1	>50	0.064	0.108	0.0226667	0.025	0.168	1.41	0.018	0.0474	0.061	0.061	353	6.24	0.9005
BG1168.01	B	>50	>50	>50	>50	21.7	4.06	>50	9.25	>50	>50	>50	>50	>50	0.02	0.5492	0.099	28.7	4.83	18.2	>50
BL01.DG	B	0.009	0.3475	12.7	>50	>50	>50	>50	>50	>50	19.55	>50	7.91	>50	0.013	>50	>50	>50	0.096	>50	>50
BR07.DG	B	0.002	0.1955	0.218	>50	9.67	4.66	>50	14.4	>50	0.132	0.705	0.308	>50	0.095	1.58	0.028	37.3	>500	>50	>50
BX08.16	B	0.04	0.3395	0.406333	0.005	1.15	>50	>50	0.308	0.052	0.00933333	0.005	0.018	0.007	0.02	0.3304	0.077	0.616	1.57	>50	>50
CAAN.A2	B	0.001	>50	>50	>50	>50	7.47	11.8	1.33	8.93	0.0193333	0.113	3.26	5.53	0.016	1.149	0.337	>50	5.5	>50	0.006
CNE10	B	>50	>50	>50	>50	26.9	23.2	>50	>50	0.264	0.0193333	0.008	3.1	>50	>50	0.7562	0.05	0.757	>500	>50	>50
CNE12	B	0.01	1.26	>50	>50	26.4	8.19	>50	>50	>50	0.0153333	0.02	0.13	>50	0.03	0.703	0.082	0.532	>500	>50	1.515
CNE14	B	0.004	0.8255	9.41333	>50	0.522	12.5	>50	7.27	>50	0.0103333	0.014	0.117	>50	0.01	0.3166	0.096	0.196	>500	4.57	0.003
CNE4	B	0.01	>50	>50	>50	43.5	5.97	>50	0.772	>50	1.90333	1.6	0.215	>50	>50	0.7332	0.019	>50	0.344	>50	>50
CNE57	B	>50	0.091	23.1	>50	>50	>50	>50	0.976	>50	0.0283333	0.012	>50	>50	0.007	0.5316	>50	0.245	0.038	>50	7.215
HO86.8	B	>50	0.252	>50	>50	>50	1.35	>50	>50	0.055	>50	>50	>50	0.002	>50	>50	>50	0.015	0.574	0.034	0.7595
HT593.1	B	>50	0.2855	0.326333	>50	40	2.23	0.115	0.791	0.587	>50	>50	6.82	0.058	0.016	0.5308	0.079	>50	>500	>50	0.6245
HXB2.DG	B	17.3	2.225	0.00266667	>50	0.124	0.243	0.014	0.195	0.685	>50	6.83	0.413	>50	0.027	0.0496	0.005	0.129	0.15	0.013	>50
JRCSF.JB	B	0.07	>50	0.243667	>50	0.906	1.65	>50	0.435	0.004	0.0563333	0.008	0.237	0.001	0.021	0.3498	0.036	0.364	>500	0.101	>50
JRFL.JB	B	0.02	>50	0.0156667	>50	0.021	2.13	>50	0.035	>50	0.0396667	0.016	>50	4.9	0.016	0.0424	0.006	0.012	0.182	0.419	8.025
MN.3	B	0.009	>50	0.0006	>50	0.187	1.27	>50	0.193	>50	>50	>50	>50	>50	>50	0.0342	0.002	>50	>500	>50	>50
PVO.04	B	45	0.21	>50	0.065	>50	3.53	>50	0.572	8.34	0.189	0.014	>50	0.143	>50	0.508	0.162	0.958	>500	>50	>50
QH0515.01	B	>50	0.8495	1.61333	>50	10.2	7.95	>50	>50	>50	2.83	>50	0.212	>50	0.009	1.148	0.079	2.65	>500	>50	>50
QH0692.42	B	0.1	4.17	0.624	>50	25.2	10.8	7	16	>50	0.972	0.04	>50	>50	0.187	1.584	0.301	6.66	>500	>50	>50
REJO.67	B	0.003	0.1685	1.59333	>50	2.15	>50	>50	>50	0.018	1.95667	>50	>50	0.0004	0.063	0.103	0.009	1.46	325	2.5	>50
RHPA.7	B	>50	0.267	0.109	>50	8.53	0.3	0.004	28.6	10.7	0.0356667	0.043	>50	0.028	0.019	0.0636	0.156	0.807	1.45	>50	>50
SC422.8	B	>50	0.3125	0.266667	>50	2.44	3.73	>50	11.8	0.957	0.114667	0.324	4.38	0.027	0.014	0.1424	0.032	2.21	>500	>50	>50
SF162.LS	B	>50	0.141	0.0323333	>50	0.843	2.21	>50	>50	>50	0.00733333	0.003	0.126	>50	0.015	0.2848	0.064	0.032	0.183	0.047	>50
SS1196.01	B	0.068	0.818	0.808	>50	1.34	>50	>50	>50	0.303	0.0123333	0.014	>50	19.4	>50	0.2548	0.035	0.393	>500	>50	>50
THRO.18	B	>50	>50	0.722	>50	>50	>50	>50	24.3	12.4	>50	>50	>50	0.006	>50	4.392	0.408	20	>500	>50	>50
TRJO.58	B	0.001	0.3675	>50	>50	>50	1.76	>50	>50	0.349	1.63333	0.018	>50	>50	0.511	0.1282	0.09	0.44	7.46	>50	>50
TRO.11	B	>50	0.1415	>50	>50	5.34	4.68	0.062	0.88	27.9	0.0203333	0.013	0.107	0.029	>50	0.6194	0.08	>50	>500	>50	>50
WITO.33	B	7.24	>50	6.54333	>50	7.35	3.65	>50	1.55	0.009	0.479	>50	>50	0.001	0.013	0.1402	0.587	0.399	0.26	0.005	>50
X2278.C2.B6	B	0.0003	0.099	>50	0.005	2.2	5.96	>50	0.323	0.01	0.026	0.006	>50	0.002	0.035	0.1212	0.01	0.183	11.9	1.88	>50
YU2.DG	B	>50	0.4845	1.18433	>50	1.8	0.761	6.34	0.152	1.81	0.0396667	0.114	19.7	0.035	>50	0.0666	0.019	0.404	392	10.1	>50
BJOX002000.03.2	BC	45	0.4655	>50	0.002	8.2	2.74	>50	>50	0.045	0.026	0.017	>50	0.434	0.009	>50	>50	>50	0.251	1.43	>50
CH038.12	BC	>50	2.935	0.114	0.003	3.54	>50	>50	>50	0.775	0.0113333	0.005	0.202	46.5	>50	0.3328	>50	2.08	>500	40	22.25
CH070.1	BC	>50	7.605	>50	0.004	>50	>50	>50	>50	0.009	0.0136667	0.032	0.07	0.003	>50	7.56	>50	>50	289	33.7	0.245
CH117.4	BC	>50	0.65	>50	0.0004	4.09	1.03	>50	17.6	0.004	>50	>50	>50	0.012	>50	0.1054	>50	>50	0.151	>50	>50
CH119.10	BC	38.2	1.66	>50	0.019	20.4	3.68	0.142	>50	0.326	0.0313333	0.024	>50	0.089	0.015	0.8288	0.112	>50	0.108	>50	>50
CH181.12	BC	10.6	0.998	1.68667	0.0005	5	3.44	3.39	8.73	0.014	0.0313333	0.037	0.063	0.0003	>50	0.4446	0.049	2.11	134	>50	>50
CNE15	BC	>50	>50	4.79	1.27	18.7	1.16	>50	0.274	0.009	6.645	>50	>50	2.6	0.026	0.151	0.199	>50	>500	>50	>50
CNE19	BC	0.001	0.3685	42.3	0.001	10.6	0.488	0.192	>50	0.024	0.00933333	>50	1.56	0.068	0.019	0.2146	0.023	1.32	0.049	>50	>50
CNE20	BC	>50	0.783	2.36333	0.005	1.8	1.09	>50	0.206	0.045	0.005	0.003	0.008	0.042	>50	10.954	0.344	>50	372	>50	>50
CNE21	BC	0.062	0.3935	>50	0.001	>50	1.81	>50	1.84	0.067	0.0143333	0.011	0.099	0.002	0.005	0.3102	0.231	>50	0.055	>50	>50
CNE40	BC	0.006	45.4	0.903667	0.02	0.505	0.477	>50	30.9	1.44	0.281	>50	>50	0.214	>50	0.4848	0.4	0.177	0.194	>50	>50
CNE7	BC	0.003	>50	1.12067	0.005	27.3	>50	>50	>50	1.07	0.0476667	0.063	>50	0.259	0.021	0.3972	0.233	>50	>500	>50	0.0465
286.36	C	0.009	3.28	0.797333	0.008	8.36	3	0.042	7.83	0.225	0.012	0.013	0.167	0.003	0.037	0.393	0.124	3.04	>500	>50	>50
288.38	C	>50	0.831	>50	>50	8.45	3.62	0.203	2.76	4.31	0.016	0.016	0.057	2.61	>50	1.804	0.026	0.291	>500	>50	>50
0013095-2.11	C	>50	0.361	>50	0.044	5.71	>50	>50	0.14	0.026	>50	>50	>50	16.6	>50	0.1266	1.48	>50	485	>50	>50
001428-2.42	C	>50	>50	>50	3.01	1.51	0.417	>50	>50	0.004	0.0336667	0.035	0.106	0.0006	0.044	0.0224	0.058	4.04	0.07	0.058	0.201
0077_V1.C16	C	0.005	>50	0.227333	0.005	>50	41.7	>50	>50	0.104	>50	>50	>50	0.194	0.005	1.1772	0.22	>50	1.12	>50	0.0885
00836-2.5	C	>50	>50	>50	>50	28.6	>50	>50	>50	>50	>50	>50	>50	0.887	0.036	0.1834	>50	>50	>500	>50	>50
0921.V2.C14	C	>50	8.255	2.39333	0.001	>50	1.76	0.1	>50	0.007	>50	>50	0.019	0.011	>50	0.2766	0.184	7.55	>500	>50	0.095
16055-2.3	C	>50	24.2	>50	0.001	>50	0.768	0.009	>50	0.017	0.312	>50	>50	0.008	>50	0.087	0.197	1.53	>500	2.24	>50
16845-2.22	C	>50	6.56	>50	>50	>50	28	>50	>50	2.86	2.72333	0.162	9.6	46.7	>50	3.754	>50	>50	>500	>50	>50
16936-2.21	C	0.001	8.265	43.9	0.003	5.57	1.85	>50	>50	>50	0.011	0.041	0.071	5.14	>50	0.2078	0.07	>50	0.085	>50	>50
25710-2.43	C	>50	1.8315	>50	0.002	>50	0.983	>50	3.64	0.042	0.0226667	0.021	1.72	0.002	>50	0.487	0.844	>50	26.9	>50	18.8
25711-2.4	C	>50	>50	13.5733	>50	17.2	4.57	>50	18.6	0.734	0.0173333	0.026	>50	7.46	0.01	0.535	0.182	>50	50.7	10	9.16
25925-2.22	C	>50	15.295	>50	0.002	26.7	2.51	2.4	>50	0.026	0.045	0.015	>50	0.003	0.018	0.61	0.347	>50	0.145	>50	>50
26191-2.48	C	>50	>50	1.79667	0.002	>50	1.65	0.02	>50	0.113	0.085	0.038	>50	0.053	>50	0.1964	0.035	4.68	>500	>50	>50
3168.V4.C10	C	0.004	9.09	>50	>50	10.3	6.56	>50	>50	0.282	0.446333	>50	1.42	0.028	>50	0.175	0.465	>50	2.06	0.039	0.031
3637.V5.C3	C	>50	3.855	>50	>50	>50	10.5	0.239	>50	>50	>50	43	0.746	>50	0.097	2.98	>50	>50	>500	>50	>50
3873.V1.C24	C	>50	1.5835	>50	0.004	>50	>50	>50	9.78	>50	0.045	0.026	0.3	0.002	0.005	1.0792	>50	>50	1.11	>50	>50
426c	C	>50	>50	>50	>50	>50	>50	>50	0.963	>50	>50	>50	44.2	>50	0.01	1.858	0.643	6.53	0.102	>50	>50
6322.V4.C1	C	>50	>50	>50	0.004	>50	4.74	>50	>50	>50	>50	>50	>50	0.073	>50	>50	1.05	>50	>500	>50	4.89
6471.V1.C16	C	>50	>50	>50	>50	>50	>50	>50	>50	>50	>50	>50	>50	>50	>50	>50	>50	>50	>500	>50	>50
6631.V3.C10	C	>50	1.68	>50	>50	>50	>50	>50	>50	>50	>50	1.1	>50	>50	0.006	>50	>50	>50	>500	15.1	>50
6644.V2.C33	C	0.037	4.305	0.0706667	>50	0.377	>50	>50	>50	0.044	0.037	0.048	0.047	>50	>50	0.2936	20.9	>50	0.044	>50	>50
6785.V5.C14	C	>50	2.535	13.6333	0.003	8.95	>50	37.1	3.91	0.031	0.0503333	0.016	0.335	0.105	>50	0.462	>50	>50	>500	2.86	>50
6838.V1.C35	C	>50	0.5215	>50	0.003	29	4.54	>50	>50	0.018	0.0613333	>50	>50	0.215	0.02	0.3582	0.09	13.6	0.052	>50	0.938
96ZM651.02	C	>50	5.685	>50	0.839	8.99	4.37	0.06	>50	>50	0.0213333	0.038	>50	7.33	0.014	0.8236	1.73	>50	0.033	>50	>50
BR025.9	C	0.005	30.9	>50	1.47	>50	>50	>50	>50	0.042	0.00966667	0.005	0.03	8.67	>50	0.3778	>50	>50	0.805	0.676	>50
CAP210.E8	C	0.019	>50	33.2	0.002	>50	>50	>50	>50	0.16	4.27667	>50	>50	>50	0.032	>50	1.44	>50	0.218	>50	>50
CAP244.D3	C	>50	1.535	>50	>50	>50	13.2	>50	>50	0.073	>50	>50	>50	12	>50	0.9994	0.05	4.57	>500	0.338	>50
CAP256.206.C9	C	0.033	>50	>50	0.002	>50	3.73	0.902	>50	0.041	0.02	0.016	>50	3.95	>50	0.6492	0.095	>50	>500	>50	>50
CAP45.G3	C	0.016	28.1	0.637667	0.001	>50	4	>50	>50	0.007	0.866	>50	>50	0.0008	0.02	6.09	>50	>50	0.064	3.96	>50
Ce1176.A3	C	0.005	5.65	>50	0.065	>50	7.71	0.248	2.47	0.022	0.0243333	0.015	>50	>50	0.012	3.116	1.53	>50	0.216	>50	>50
Ce703010217.B6	C	>50	>50	4.01	0.01	42.3	1.7	0.038	0.377	0.009	0.007	0.037	>50	0.051	>50	0.2484	0.008	5.46	>500	0.073	>50
CNE30	C	>50	9.06	3.07333	>50	>50	4.31	0.381	12.5	>50	0.114	0.342	>50	>50	>50	0.8632	0.553	>50	0.191	>50	>50
CNE31	C	>50	1.94	17.8667	>50	>50	>50	>50	1.13	27.5	0.653667	2.04	13.6	0.068	0.01	1.0494	>50	>50	0.122	>50	>50
CNE53	C	>50	>50	>50	>50	6.92	0.781	0.172	0.131	0.094	0.0263333	0.027	0.144	0.019	>50	0.114	0.38	6.83	0.116	0.022	>50
CNE58	C	0.07	>50	>50	0.001	0.543	>50	>50	>50	0.02	9.34	1.22	>50	0.062	0.003	0.2098	0.041	0.297	0.082	0.272	0.0325
DU123.06	C	>50	8.99	0.997667	0.018	>50	17.5	>50	>50	0.119	0.0476667	0.049	>50	0.024	>50	5.066	0.008	>50	27.3	>50	>50
DU151.02	C	8	>50	15.4667	0.002	>50	1.33	>50	>50	0.024	0.0116667	0.01	>50	0.006	0.028	11.934	20.4	>50	6.68	>50	0.446
DU156.12	C	>50	0.4495	0.874667	0.004	>50	1.65	>50	>50	0.046	0.0146667	0.026	>50	0.008	0.007	0.0942	0.004	>50	>500	0.249	>50
DU172.17	C	>50	26.3	0.562333	>50	>50	1.74	8.32	>50	0.291	0.065	0.034	>50	>50	0.009	>50	0.051	>50	0.112	>50	>50
DU422.01	C	>50	>50	0.342	0.018	>50	2.85	>50	>50	1.02	0.062	0.07	>50	>50	0.12	>50	>50	>50	4.23	>50	4.3
MW965.26	C	5.6	>50	0.0465	0.063	0.014	3.03	>50	>50	2.1	0.018	1.32	3.66	0.147	0.094	0.0446	0.002	0.016	>500	>50	>50
SO18.18	C	>50	0.5845	17.1333	0.001	1.88	1.24	6.66	0.077	0.017	0.00533333	0.042	0.06	0.002	0.004	0.0408	0.02	4.97	0.262	>50	>50
TV1.29	C	>50	>50	>50	0.493	>50	11	>50	>50	0.015	0.145667	0.053	>50	3.34	0.008	>50	0.28	>50	0.072	>50	>50
TZA125.17	C	>50	1.6	>50	0.006	>50	>50	>50	>50	0.186	1.45	0.464	48.2	0.115	0.137	>50	>50	>50	>500	>50	>50
TZBD.02	C	>50	>50	>50	0.009	5.55	38.9	>50	0.033	0.236	0.0256667	>50	0.052	0.035	0.007	0.1112	0.121	>50	2.05	>50	10.56
ZA012.29	C	>50	>50	>50	2.25	28	11.5	>50	>50	14.6	0.0116667	0.03	>50	1.26	0.061	0.2972	16.8	>50	1.38	>50	>50
ZM106.9	C	>50	14.35	>50	0.006	4.82	2.09	0.04	>50	0.37	0.0126667	0.012	0.725	0.016	>50	0.2386	0.282	2.67	17.8	>50	>50
ZM109.4	C	>50	>50	>50	0.006	21.2	2.5	8.15	>50	0.27	1.95667	>50	>50	0.012	>50	0.1518	>50	0.323	1.71	>50	0.3735
ZM135.10a	C	>50	>50	>50	>50	>50	>50	>50	>50	>50	0.748	6.63	>50	>50	>50	1.288	>50	>50	298	>50	>50
ZM176.66	C	>50	>50	>50	0.001	0.227	1.21	>50	0.031	0.017	4.1	0.035	>50	0.032	0.006	0.0504	0.007	0.201	0.88	>50	>50
ZM197.7	C	>50	36.05	25.75	0.008	35.4	10.5	>50	>50	0.616	>50	>50	>50	0.523	0.008	0.6026	0.167	>50	>500	>50	>50
ZM214.15	C	>50	2.235	2.61	0.011	41.4	10.1	0.042	3.21	>50	0.392333	0.88	>50	>50	0.017	1.2016	0.087	>50	1.15	>50	>50
ZM215.8	C	0.015	>50	>50	>50	2.57	1.71	0.019	>50	0.033	0.0306667	0.048	0.51	>50	0.058	0.4008	0.031	0.861	4.27	>50	>50
ZM233.6	C	0.005	15.53	>50	0.0009	7.35	5.02	>50	>50	0.013	0.731333	>50	0.615	0.011	0.038	3.366	0.148	33.3	0.058	>50	>50
ZM249.1	C	0.001	>50	3.40667	0.005	7.23	0.598	>50	>50	0.047	>50	1.66	>50	1.99	0.006	0.1098	0.017	21.8	0.067	0.099	>50
ZM53.12	C	>50	22.7	36.7	0.002	>50	4.44	>50	3.63	0.038	0.00266667	>50	>50	0.154	>50	1.2	0.064	>50	>500	>50	0.174
ZM55.28a	C	>50	>50	>50	0.017	4.59	4.2	>50	>50	0.706	0.0806667	0.028	>50	0.687	0.007	0.2934	0.057	>50	0.232	>50	>50
3326.V4.C3	CD	>50	0.9655	0.0983333	0.001	>50	1.54	>50	7.41	0.034	>50	>50	>50	0.009	0.287	0.0752	0.05	0.658	31.2	>50	>50
3337.V2.C6	CD	0.0009	0.0515	>50	0.0005	0.693	10.8	>50	1.65	>50	1.38967	0.004	>50	>50	0.016	0.0978	0.005	0.336	>500	>50	2.78
3817.v2.c59	CD	>50	0.791	>50	>50	>50	14.6	>50	2.79	0.011	22.2	0.017	>50	>50	>50	>50	0.396	10.7	>500	>50	>50
191821.E6.1	D	>50	0.194	>50	0.006	>50	>50	0.07	>50	7.64	>50	0.029	>50	3.35	0.114	0.6216	0.564	>50	16.6	>50	>50
231965.c1	D	>50	0.493	0.0606667	1.32	31.1	>50	>50	>50	0.495	>50	>50	>50	0.122	0.011	0.489	0.007	>50	>500	>50	>50
247-23	D	0.001	>50	>50	0.002	34	3.32	>50	>50	0.177	>50	>50	>50	0.017	>50	2.452	0.779	>50	>500	>50	19
3016.v5.c45	D	>50	0.2745	0.591	0.002	4.15	>50	>50	>50	0.433	>50	>50	>50	25.4	0.084	0.106	0.626	17.3	>500	>50	7.12
57128.vrc15	D	0.043	0.4795	0.131667	0.129	>50	>50	>50	>50	0.195	1.266	0.115	>50	0.118	>50	>50	2.69	>50	>500	>50	>50
6405.v4.c34	D	0.004	0.6555	>50	>50	>50	>50	>50	>50	>50	0.042	2.12	21.2	>50	0.036	1.816	5.95	>50	>500	>50	>50
A03349M1.vrc4a	D	0.0009	0.0865	0.740333	0.021	>50	7.54	>50	>50	>50	0.0746667	0.021	>50	4.6	>50	4.564	0.338	23.2	>500	>50	>50
A07412M1.vrc12	D	>50	4.045	7.28667	0.007	>50	3.38	5.81	30.9	3.84	0.042	15.6	>50	0.003	0.714	0.1454	0.021	5.14	>500	>50	>50
NKU3006.ec1	D	0.004	5.36	21.3667	>50	15.9	1.29	0.487	2.01	>50	>50	9.99	>50	>50	>50	0.5422	0.191	2.7	>500	>50	>50
UG021.16	D	>50	1.865	0.73	>50	>50	>50	>50	6.88	>50	0.916333	>50	0.369	>50	0.043	0.5112	0.023	0.282	>500	>50	>50
UG024.2	D	>50	0.8075	>50	0.166	>50	>50	>50	2.72	>50	>50	>50	0.004	>50	>50	0.2792	0.026	0.11	>500	>50	>50
P0402.c2.11	G	0.006	0.3385	>50	0.002	33.4	3.65	45.7	10.8	0.413	0.0123333	0.015	>50	0.007	0.01	0.1654	0.01	>50	>500	>50	>50
P1981.C5.3	G	0.0003	0.1715	>50	0.003	>50	>50	>50	>50	0.276	0.007	0.013	>50	1.08	0.051	0.3264	>50	>50	1.36	>50	>50
X1193.c1	G	0.02	0.1875	>50	0.032	11	4.08	>50	>50	0.158	0.0456667	0.017	0.114	0.015	0.019	0.1672	0.151	>50	2.61	0.076	>50
X1254.c3	G	>50	1.79	>50	>50	>50	>50	>50	>50	0.05	0.0346667	0.023	2.16	1.27	0.029	0.0544	>50	>50	>500	>50	>50
X1632.S2.B10	G	0.564	0.332	>50	0.003	1.48	1.18	>50	1.22	0.157	>50	>50	>50	0.006	>50	0.1608	0.145	>50	2.88	>50	>50
X2088.c9	G	>50	>50	>50	>50	>50	>50	>50	>50	>50	0.00633333	14.4	0.066	>50	>50	>50	>50	15.3	>500	>50	>50
X2131.C1.B5	G	>50	0.523	>50	0.007	>50	10.3	>50	>50	0.097	0.013	0.015	0.106	0.017	0.011	0.5458	0.04	>50	>500	0.051	>50
SIVmac251.30.SG3	NA	>50	>50	>50	>50	>50	>50	>50	>50	>50	>50	>50	>50	0.439	>50	>50	>50	>50	>500	>50	>50
SVA.MLV	NA	>50	>50	>50	>50	>50	>50	>50	>50	>50	>50	>50	>50	>50	>50	>50	>50	>50	>500	>50	>50
		35O22	8ANC195	b12	CAP256-VRC26.25	CH103	CH235.9	HJ16	IOMA	PG9	PGT121	PGT128	PGT135	PGT145	PGT151	VRC01	VRC13	VRC16	N123-VRC34.01	N90-VRC38.01	VRC-PG05
	# Viruses	208	208	208	208	208	208	208	208	208	208	208	208	208	208	208	208	208	208	208	208
	Total VS Neutralized
	IC50 <50ug/ml	94	139	90	122	111	159	65	105	168	136	143	71	157	124	188	172	114	105	60	58
	IC50 <10ug/ml	89	126	67	118	73	135	55	83	160	134	138	64	145	124	185	167	97	97	50	43
	IC50 <1.0ug/ml	79	79	41	113	20	26	39	35	144	117	116	50	114	124	149	151	52	73	36	30
	IC50 <0.1ug/ml	75	6	12	103	4	0	22	7	81	92	101	17	91	116	35	92	9	25	24	15
	IC50 <0.01ug/ml	45	0	2	74	0	0	2	0	13	14	21	2	43	34	0	19	0	0	5	2
	% VS Neutralized
	IC50 <50ug/ml	45.1923	66.8269	43.2692	58.6538	53.3654	76.4423	31.25	50.4808	80.7692	65.3846	68.75	34.1346	75.4808	59.6154	90.3846	82.6923	54.8077	50.4808	28.8462	27.8846
	IC50 <10ug/ml	42.7885	60.5769	32.2115	56.7308	35.0962	64.9038	26.4423	39.9038	76.9231	64.4231	66.3462	30.7692	69.7115	59.6154	88.9423	80.2885	46.6346	46.6346	24.0385	20.6731
	IC50 <1.0ug/ml	37.9808	37.9808	19.7115	54.3269	9.61538	12.5	18.75	16.8269	69.2308	56.25	55.7692	24.0385	54.8077	59.6154	71.6346	72.5962	25	35.0962	17.3077	14.4231
	IC50 <0.1ug/ml	36.0577	2.88462	5.76923	49.5192	1.92308	0	10.5769	3.36538	38.9423	44.2308	48.5577	8.17308	43.75	55.7692	16.8269	44.2308	4.32692	12.0192	11.5385	7.21154
	IC50 <0.01ug/ml	21.6346	0	0.961538	35.5769	0	0	0.961538	0	6.25	6.73077	10.0962	0.961538	20.6731	16.3462	0	9.13462	0	0	2.40385	0.961538
	Median IC50	0.01	0.791	1.60333	0.006	6.92	2.94	0.239	2.01	0.106	0.0396667	0.028	0.237	0.053	0.016	0.3284	0.0885	1.515	0.303	0.34	0.91925
	Geometric Mean	0.0250971	1.0157	1.31949	0.0115515	4.56712	2.83298	0.493364	1.87887	0.129476	0.0716325	0.0648805	0.433384	0.085637	0.0180717	0.338887	0.10262	1.23216	0.898075	0.374175	0.888735

## Sheet: IC80; stats for vs neut
Supplementary Dataset 1 | Antibody neutralization evaluated on 208 HIV-1 isolates.
A. Neutralization IC80s
Assay - Luc/TZM-bl		<0.001
values represent IC80 in ug/ml		.001-.01
IC80		.01-.100
		.100-1.00
		1.00-10.0
		>10.0
Virus ID	Clade	35O22	8ANC195	b12	CAP256-VRC26.25	CH103	CH235.9	HJ16	IOMA	PG9	PGT121	PGT128	PGT135	PGT145	PGT151	VRC01	VRC13	VRC16	N123-VRC34.01	N90-VRC38.01	VRC-PG05
0260.v5.c36	A	>50	>50	>50	>50	>50	25.7	>50	5.99	4.72	0.159333	0.135	19.2	>50	>50	1.384	7.85	>50	>500	>50	>50
0330.v4.c3	A	>50	>50	>50	>50	31.3	4.46	4.29	21.6	0.071	0.211333	3.27	>50	18.5	0.013	0.2822	>50	15.4	0.204	>50	>50
0439.v5.c1	A	>50	>50	>50	>50	>50	10.1	>50	>50	>50	>50	7.85	14.7	16.1	>50	0.5584	5.09	>50	5.36	>50	>50
3365.v2.c20	A	>50	>50	>50	>50	40	2.86	>50	>50	0.334	0.639333	>50	0.319	34.7	0.019	0.1812	0.185	>50	0.194	>50	>50
3415.v1.c1	A	>50	15.465	11.5633	>50	4.73	8.79	>50	9.23	0.383	>50	0.034	1.53	>50	0.012	0.25	1.96	10.5	0.649	>50	>50
3718.v3.c11	A	>50	>50	32.7333	>50	>50	3.88	>50	32	0.219	4.75667	>50	>50	0.971	0.083	18.75	0.716	17.5	32.9	16.2	>50
398-F1_F6_20	A	>50	2.975	1.014	>50	>50	17	>50	16.5	>50	0.0526667	0.01	>50	>50	0.033	0.7058	0.115	>50	1.22	>50	>50
BB201.B42	A	>50	>50	2.51667	0.004	40.5	32.6	>50	>50	0.043	0.0243333	0.011	>50	2	0.146	0.7702	>50	>50	0.298	0.059	>50
BB539.2B13	A	>50	>50	4.97	0.035	>50	10.1	>50	>50	0.32	>50	>50	>50	0.432	0.013	0.4896	0.102	>50	>500	>50	>50
BG505.W6M.C2	A	>50	0.3825	>50	0.012	25.6	2.33	>50	>50	0.088	0.165333	0.569	>50	0.253	0.011	0.189	>50	3.92	1.45	0.172	>50
BI369.9A	A	>50	>50	44.7	0.006	>50	5.46	0.985	>50	0.083	0.085	0.081	0.32	0.348	>50	1.0162	0.296	18.4	1.54	19.1	>50
BS208.B1	A	>50	>50	0.285667	0.004	>50	4.1	>50	0.527	0.063	>50	>50	>50	0.008	>50	0.1074	0.079	0.368	>500	>50	>50
KER2008.12	A	0.002	>50	>50	>50	>50	>50	>50	>50	0.067	6.555	10.3	>50	>50	0.066	1.824	>50	>50	0.147	>50	>50
KER2018.11	A	0.281	>50	>50	0.005	>50	37	>50	>50	0.041	>50	>50	>50	0.037	0.037	1.642	3.05	>50	0.842	0.034	>50
KNH1209.18	A	>50	2.515	2.18	>50	>50	3.71	>50	>50	>50	0.0286667	0.022	0.206	>50	0.029	0.3844	1.39	6.02	2.64	>50	>50
MB201.A1	A	>50	>50	>50	>50	>50	>50	>50	>50	0.295	0.0283333	0.101	>50	38.1	0.15	0.6022	>50	>50	0.208	0.032	>50
MB539.2B7	A	>50	8.11	47.4	>50	14.2	>50	0.131	>50	0.325	>50	4.76	>50	>50	0.04	1.318	0.747	11.9	1.24	>50	>50
MI369.A5	A	0.819	>50	19.8367	0.026	>50	7.22	1.42	>50	0.446	0.128	0.117	0.478	0.132	>50	1.272	0.393	29.4	2.52	>50	>50
MS208.A1	A	>50	>50	1.14367	0.029	>50	7.39	>50	>50	0.721	>50	>50	3.47	30.3	0.01	0.8986	0.2	25.6	>500	0.105	>50
Q23.17	A	0.02	>50	>50	0.05	12.9	1.13	>50	3.41	0.024	0.0266667	0.043	>50	6.73	0.057	0.2422	11.2	4.09	0.859	0.004	>50
Q259.17	A	>50	>50	>50	0.071	33.9	>50	>50	>50	0.762	>50	>50	>50	>50	>50	0.2986	0.153	>50	266	0.567	>50
Q769.d22	A	>50	0.98	>50	>50	2.67	3.16	>50	23	0.064	>50	>50	>50	4.71	>50	0.1184	0.223	1.63	>500	>50	3.505
Q769.h5	A	>50	0.7025	>50	>50	1.72	8.87	>50	9.88	0.037	>50	>50	>50	1.462	>50	0.1796	0.136	1.01	>500	>50	0.048
Q842.d12	A	>50	>50	>50	0.436	5.1	1.02	>50	17.4	0.085	0.0596667	0.101	>50	0.837	0.028	0.0892	0.056	0.818	0.446	0.093	>50
QH209.14M.A2	A	>50	1.645	>50	>50	5.75	>50	>50	1.3	>50	>50	>50	>50	0.018	0.016	0.121	0.644	43.5	0.871	>50	0.702
RW020.2	A	>50	1.419	25.9667	>50	47.4	2.95	17.9	5.61	0.617	0.0176667	0.011	>50	>50	0.032	0.7826	0.091	1.31	>500	>50	>50
UG037.8	A	>50	3.97	>50	>50	11.9	3.27	>50	>50	0.123	0.307333	0.101	>50	>50	>50	0.31	>50	>50	>500	>50	>50
246-F3.C10.2	AC	>50	>50	>50	>50	>50	3.58	>50	>50	0.087	>50	0.012	>50	>50	>50	0.8558	0.445	9.2	>500	>50	0.191
3301.V1.C24	AC	>50	>50	44.4	0.013	13.2	3.3	>50	>50	1.59	0.05	0.734	>50	2.3	0.128	0.3338	0.625	30.1	0.586	>50	>50
3589.V1.C4	AC	0.08	>50	>50	>50	>50	>50	8.16	3.09	0.07	>50	0.055	>50	>50	0.024	0.23	45.3	7.39	0.358	>50	>50
6540.v4.c1	AC	>50	>50	>50	0.13	7.74	>50	>50	>50	0.149	>50	2.2	>50	0.046	0.039	>50	>50	>50	0.824	>50	>50
6545.V4.C1	AC	>50	>50	>50	0.052	>50	>50	>50	>50	0.225	>50	>50	>50	0.07	0.033	>50	>50	>50	0.476	>50	>50
0815.V3.C3	ACD	0.018	5.265	13.6867	>50	>50	1.81	0.206	>50	>50	0.111667	0.096	>50	>50	>50	0.1216	38	9.7	0.095	>50	>50
6095.V1.C10	ACD	>50	1.1305	3.08667	0.011	>50	9.42	>50	20	1.71	>50	>50	>50	0.05	>50	3.006	0.58	30.2	>500	>50	0.037
3468.V1.C12	AD	6.66	>50	>50	>50	>50	1.58	>50	0.159	>50	0.413	>50	>50	>50	>50	0.1648	1.83	2.3	5.66	>50	>50
Q168.a2	AD	>50	2.715	>50	0.095	26.4	2.92	0.096	0.919	0.221	>50	>50	>50	25.4	0.036	0.2896	0.164	6.64	0.558	>50	>50
Q461.e2	AD	0.009	6.15	>50	1.02	>50	20.5	0.497	>50	39.3	>50	>50	>50	>50	>50	2.628	5.33	>50	>500	>50	>50
620345.c1	AE	>50	>50	>50	0.056	>50	>50	>50	>50	>50	>50	>50	>50	1.99	>50	>50	0.066	>50	>500	>50	1.165
BJOX009000.02.4	AE	>50	1.79	>50	>50	>50	>50	>50	>50	3.15	9.01667	0.027	>50	0.468	>50	5.656	>50	>50	>500	>50	>50
BJOX010000.06.2	AE	>50	2.245	>50	>50	>50	>50	>50	>50	0.985	>50	10.2	>50	>50	>50	22.26	>50	>50	>500	>50	>50
BJOX025000.01.1	AE	>50	>50	>50	>50	>50	2.39	>50	23.7	0.648	>50	>50	>50	10.3	>50	29.84	0.113	34.5	>500	>50	6.005
BJOX028000.10.3	AE	>50	1.785	>50	>50	>50	3.76	>50	8.11	3.09	>50	0.066	>50	>50	>50	0.7692	0.017	15.6	>500	>50	>50
C1080.c3	AE	>50	1.0975	>50	0.812	>50	>50	>50	>50	0.008	>50	0.328	>50	0.247	>50	9.33	1.92	>50	103	0.014	>50
C2101.c1	AE	0.09	3.38	>50	>50	>50	9.46	0.69	9.06	0.215	>50	0.067	>50	0.049	>50	0.7112	>50	1.36	>500	>50	12.8
C3347.c11	AE	>50	>50	>50	>50	>50	1.44	>50	0.401	0.208	>50	0.029	>50	0.023	>50	0.3352	0.217	>50	>500	>50	23.15
C4118.09	AE	0.003	0.35	>50	0.005	>50	2.7	>50	>50	0.118	>50	>50	>50	0.009	>50	0.6682	0.055	>50	>500	>50	29.7
CM244.ec1	AE	>50	12.8	>50	1.35	>50	4.31	>50	20.4	0.013	>50	0.036	>50	0.002	>50	0.5722	0.263	>50	>500	3.53	>50
CNE3	AE	>50	>50	>50	>50	>50	>50	>50	1.72	1.42	>50	>50	>50	21.4	>50	9.382	0.24	>50	>500	8.51	0.49
CNE5	AE	>50	4.025	>50	0.013	>50	10.9	0.263	>50	0.028	>50	0.376	>50	0.013	>50	1.0164	0.748	>50	>500	>50	0.09
CNE55	AE	>50	5.1	>50	0.011	>50	8.13	>50	>50	3.58	>50	>50	>50	0.015	>50	1.112	0.624	19.7	>500	>50	0.044
CNE56	AE	>50	3.29	>50	>50	>50	8.38	>50	15.3	>50	>50	16.7	>50	5.91	>50	1.59	0.754	>50	>500	>50	>50
CNE59	AE	>50	1.2005	>50	>50	>50	10.5	9.92	29.2	0.35	>50	>50	>50	0.664	>50	2.992	0.326	19.4	>500	>50	>50
CNE8	AE	>50	3.22	>50	4.66	>50	13.8	>50	>50	2.79	>50	0.029	>50	0.633	>50	1.474	0.833	35.6	>500	>50	>50
M02138	AE	>50	16.68	>50	>50	>50	9.84	>50	3.59	1.36	>50	>50	>50	>50	>50	3.754	3.42	>50	>500	>50	0.216
R1166.c1	AE	>50	5.835	>50	>50	>50	>50	>50	48	1.94	>50	>50	>50	43.6	>50	3.028	>50	4.69	>500	>50	>50
R2184.c4	AE	>50	7.66	>50	>50	>50	17.4	>50	>50	2.88	>50	3.32	>50	0.482	>50	0.3726	0.443	2.3	>500	>50	>50
R3265.c6	AE	>50	>50	>50	>50	>50	>50	>50	>50	0.262	>50	>50	>50	0.067	>50	1.784	>50	>50	>500	>50	>50
TH023.6	AE	>50	2.77	>50	>50	>50	13.5	0.089	>50	26.7	>50	>50	>50	3.35	>50	7.89	0.036	>50	>500	>50	0.639
TH966.8	AE	>50	2.42	>50	4.53	>50	4.89	2.07	>50	0.13	>50	0.077	>50	0.023	>50	1.644	0.254	42.6	>500	0.092	>50
TH976.17	AE	>50	2.83	>50	>50	>50	2.55	0.352	18.5	>50	>50	>50	>50	>50	>50	0.9474	0.098	7.36	>500	>50	>50
235-47	AG	>50	>50	>50	6.87	10.1	6.18	>50	0.546	1.78	0.614	>50	48.7	20.2	>50	0.1936	>50	5.11	>500	>50	>50
242-14	AG	>50	11.415	>50	0.009	>50	>50	>50	>50	0.135	>50	>50	>50	1.36	0.04	>50	1.33	>50	0.56	0.797	>50
263-8	AG	>50	>50	>50	0.193	>50	7.41	>50	6.45	1.35	2.49667	1.07	>50	>50	>50	0.6138	0.961	>50	>500	>50	>50
269-12	AG	>50	0.5685	>50	>50	>50	>50	>50	>50	7.01	0.627	0.049	>50	39.4	0.019	0.8184	>50	>50	>500	>50	>50
271-11	AG	>50	1.94	>50	>50	36	2.4	0.354	>50	2.29	>50	>50	>50	>50	>50	0.268	0.061	0.296	>500	>50	>50
928-28	AG	>50	>50	>50	0.042	>50	11.7	0.247	>50	0.294	29.85	>50	>50	>50	>50	1.766	7.08	>50	>500	>50	41.1
DJ263.8	AG	12	>50	>50	0.015	2.83	39.7	>50	>50	0.746	0.202	>50	>50	0.17	0.022	0.787	>50	7.51	0.309	>50	>50
T250-4	AG	>50	>50	>50	0.002	>50	>50	>50	>50	0.008	0.0123333	0.015	>50	0.03	0.011	>50	>50	>50	0.837	0.2	>50
T251-18	AG	>50	2.68	>50	>50	>50	>50	25.8	>50	>50	23.25	>50	>50	1.13	>50	11.412	0.922	>50	>500	>50	>50
T253-11	AG	>50	38.7	>50	>50	>50	>50	>50	>50	1.99	>50	>50	>50	>50	0.051	0.9808	>50	>50	3.27	>50	>50
T255-34	AG	>50	9.115	>50	>50	>50	24.1	>50	>50	0.221	>50	>50	>50	>50	0.014	1.796	0.588	>50	0.175	>50	>50
T257-31	AG	>50	3.32	>50	0.006	>50	>50	>50	>50	0.089	>50	>50	>50	>50	0.014	6.754	0.76	>50	>500	>50	>50
T266-60	AG	>50	>50	42.15	0.735	>50	>50	>50	>50	1.98	0.548333	0.035	>50	0.276	0.095	7.24	1.14	>50	29	0.327	>50
T278-50	AG	>50	>50	36.6	>50	>50	>50	>50	>50	8.08	>50	0.376	>50	>50	>50	>50	>50	>50	0.104	1.46	>50
T280-5	AG	>50	>50	>50	>50	11.6	0.959	>50	>50	1.65	0.038	0.022	0.55	0.141	0.023	0.1392	>50	>50	0.379	>50	>50
T33-7	AG	>50	2.04	>50	>50	>50	1.46	0.057	>50	0.251	>50	>50	>50	>50	>50	0.0674	0.107	0.339	>500	>50	>50
3988.25	B	>50	1.3545	8.07333	>50	46.1	9.52	>50	>50	0.281	0.0286667	0.017	>50	0.021	0.038	1.2028	>50	>50	0.235	>50	>50
5768.04	B	>50	0.9445	6.36	>50	24.9	11.5	24.8	21.2	3.44	0.916667	3.94	>50	0.725	0.137	1.102	0.218	32.8	>500	0.814	>50
6101.10	B	>50	7.61	>50	>50	6.08	10	>50	>50	>50	0.0353333	0.022	0.553	>50	0.128	0.1786	0.158	8.91	2.39	>50	>50
6535.3	B	>50	0.65	14.8767	>50	12.3	>50	>50	>50	1.78	0.0216667	0.038	>50	>50	0.018	7.12	0.043	13.7	>500	0.084	>50
7165.18	B	>50	1.0585	>50	>50	>50	>50	>50	>50	>50	0.103333	0.031	>50	0.217	>50	>50	5.59	>50	>500	>50	>50
45_01dG5	B	>50	>50	0.677667	5.33	2.63	1.21	>50	0.037	0.694	0.0256667	0.06	0.318	0.009	0.04	0.0828	0.03	0.524	27.5	>50	>50
89.6.DG	B	>50	1.665	0.495333	>50	4.03	>50	>50	>50	>50	0.0783333	0.025	>50	>50	>50	3.056	0.171	>50	0.133	>50	>50
AC10.29	B	>50	2.805	11.5033	18	>50	>50	>50	>50	0.2	0.148667	0.027	>50	0.024	0.056	4.77	0.729	41.7	>500	>50	0.051
ADA.DG	B	>50	24.3	0.455333	>50	4.87	>50	>50	4.93	>50	0.109333	0.071	>50	0.047	>50	2.084	0.431	5.95	>500	>50	>50
Bal.01	B	0.04	>50	0.251667	>50	2.97	1.11	>50	0.414	3.17	0.0276667	24.2	4.01	>50	0.107	0.4058	0.196	0.423	55	>50	3.6
BaL.26	B	0.005	>50	0.136	>50	0.262	3.77	>50	0.294	0.808	0.06	0.157	0.984	>50	0.071	0.1764	0.286	0.251	>500	>50	8.265
BG1168.01	B	>50	>50	>50	>50	>50	17.9	>50	>50	>50	>50	>50	>50	>50	0.079	2.574	0.636	>50	>500	>50	>50
BL01.DG	B	0.049	1.47	30.8	>50	>50	>50	>50	>50	>50	>50	>50	26.1	>50	0.032	>50	>50	>50	0.841	>50	>50
BR07.DG	B	0.006	0.8745	0.953667	>50	>50	23.2	>50	>50	>50	0.596333	6.25	0.85	>50	>50	5.112	0.141	>50	>500	>50	>50
BX08.16	B	>50	1.985	7.19867	0.527	2.56	>50	>50	1.38	0.446	0.021	0.016	0.051	0.1	0.193	0.927	0.241	3.17	9.55	>50	>50
CAAN.A2	B	0.027	>50	>50	>50	>50	23	>50	4.88	>50	0.0503333	>50	28.2	16.5	0.069	3.028	2.37	>50	>500	>50	0.0185
CNE10	B	>50	>50	>50	>50	>50	>50	>50	>50	1.14	0.048	0.035	>50	>50	>50	1.97	4.16	2.8	>500	>50	>50
CNE12	B	10	5.895	>50	>50	>50	33.8	>50	>50	>50	0.0346667	0.057	0.366	>50	>50	2.142	0.276	1.54	>500	>50	6.675
CNE14	B	>50	4.025	23.5333	>50	1.3	>50	>50	>50	>50	0.0243333	0.049	0.404	>50	0.126	0.9226	0.476	0.608	>500	>50	0.01
CNE4	B	>50	>50	>50	>50	>50	29.4	>50	4.31	>50	25.3	19.7	1.01	>50	>50	2.8	0.118	>50	1.93	>50	>50
CNE57	B	>50	0.303	>50	>50	>50	>50	>50	10.7	>50	0.0776667	0.028	>50	>50	0.047	1.526	>50	0.731	0.115	>50	>50
HO86.8	B	>50	5.405	>50	>50	>50	5.92	>50	>50	0.381	>50	>50	>50	0.026	>50	>50	>50	0.231	6	0.106	4.61
HT593.1	B	>50	1.5515	2.67	>50	>50	5.8	0.369	3.33	4.07	>50	>50	>50	0.154	0.045	1.916	0.83	>50	>500	>50	2.515
HXB2.DG	B	>50	15.71	0.0123333	>50	0.393	0.725	0.082	1.1	27.1	>50	>50	10.6	>50	0.094	0.1398	0.027	>50	2.77	0.073	>50
JRCSF.JB	B	>50	>50	1.03233	>50	12.5	5.85	>50	1.33	0.014	0.162333	0.02	0.801	0.007	0.066	0.923	0.186	2.06	>500	0.279	>50
JRFL.JB	B	49	>50	0.063	>50	0.067	7.53	>50	0.101	>50	0.107	0.048	>50	48.4	0.039	0.1014	0.028	0.055	0.806	4.43	16
MN.3	B	0.039	>50	0.002	>50	1.11	3.89	>50	>50	>50	>50	>50	>50	>50	>50	0.0964	0.009	>50	>500	>50	>50
PVO.04	B	>50	0.918	>50	0.598	>50	12.6	>50	1.55	34.8	0.498	0.033	>50	0.448	>50	1.34	1.46	5.27	>500	>50	>50
QH0515.01	B	>50	20.65	8.57667	>50	37.3	28.2	>50	>50	>50	>50	>50	0.709	>50	0.027	3.478	0.543	18	>500	>50	>50
QH0692.42	B	>50	21.95	2.07	>50	>50	44	45	>50	>50	5.80333	0.135	>50	>50	>50	4.286	3.29	46.5	>500	>50	>50
REJO.67	B	0.04	0.6245	17.3	>50	>50	>50	>50	>50	0.124	>50	>50	>50	0.002	0.275	0.2866	0.033	34.8	>500	>50	>50
RHPA.7	B	>50	0.9765	0.408333	>50	32.4	1	0.017	>50	>50	0.093	0.181	>50	0.076	0.065	0.1648	1.58	10.6	166	>50	>50
SC422.8	B	>50	1.805	1.412	>50	9.15	10.3	>50	>50	>50	0.3	1.39	>50	0.076	0.048	0.4116	0.252	>50	>500	>50	>50
SF162.LS	B	>50	0.771	0.112667	>50	2.92	10.3	>50	>50	>50	0.021	0.015	0.762	>50	0.07	0.7288	0.324	0.14	1.11	1.91	>50
SS1196.01	B	4.18	6.55	4.14333	>50	2.58	>50	>50	>50	3.17	0.0306667	0.036	>50	>50	>50	0.6564	0.153	1.58	>500	>50	>50
THRO.18	B	>50	>50	5.07333	>50	>50	>50	>50	>50	>50	>50	>50	>50	0.017	>50	17.64	2.32	>50	>500	>50	>50
TRJO.58	B	25	1.57	>50	>50	>50	21.7	>50	>50	2.5	18.6333	0.048	>50	>50	22.8	0.3362	0.925	1.9	52.2	>50	>50
TRO.11	B	>50	0.6	>50	>50	17.2	12.6	0.281	3.39	>50	0.0583333	0.052	0.376	0.092	>50	1.59	0.264	>50	>500	>50	>50
WITO.33	B	>50	>50	21.7	>50	31.5	22	>50	36.6	0.024	2.02333	>50	>50	0.004	0.067	0.44	3.99	1.86	0.948	0.014	>50
X2278.C2.B6	B	0.001	0.5155	>50	0.039	13.2	27.1	>50	2.25	0.047	0.072	0.023	>50	0.009	>50	0.3632	0.039	1.64	>500	12.9	>50
YU2.DG	B	>50	2.545	4.11333	>50	5.44	1.89	>50	0.659	>50	0.125667	1.63	>50	0.091	>50	0.1948	0.098	1.76	>500	>50	>50
BJOX002000.03.2	BC	>50	2.255	>50	0.007	>50	15.6	>50	>50	0.258	0.068	0.053	>50	>50	0.028	>50	>50	>50	1.19	8.28	>50
CH038.12	BC	>50	9.36	0.366	0.012	7.73	>50	>50	>50	>50	0.029	0.013	3.07	>50	>50	0.9336	>50	8.33	>500	>50	>50
CH070.1	BC	>50	39.1	>50	0.096	>50	>50	>50	>50	0.018	0.0423333	0.082	0.182	0.259	>50	>50	>50	>50	>500	>50	0.8995
CH117.4	BC	>50	5.25	>50	0.0009	14.9	3.36	>50	>50	0.009	>50	>50	>50	0.275	>50	0.2834	>50	>50	5.8	>50	>50
CH119.10	BC	>50	4.94	>50	0.106	>50	9.7	0.58	>50	1.07	0.0936667	0.067	>50	0.571	0.1	2.304	0.545	>50	0.623	>50	>50
CH181.12	BC	>50	4.55	5.49	0.001	32.1	10.4	>50	>50	0.051	0.083	0.112	0.203	0.0003	>50	1.262	0.289	11.5	446	>50	>50
CNE15	BC	>50	>50	16.9667	>50	>50	2.52	>50	1.14	0.024	>50	>50	>50	>50	>50	0.4256	0.773	>50	>500	>50	>50
CNE19	BC	>50	1.79	>50	0.004	>50	1.4	1.11	>50	0.087	0.041	>50	7.79	1.32	>50	0.6602	0.209	11.4	>500	>50	>50
CNE20	BC	>50	3.235	13.3133	0.057	18.8	3.13	>50	1.38	0.151	0.0126667	0.008	0.02	0.917	>50	33.6	>50	>50	>500	>50	>50
CNE21	BC	>50	1.78	>50	0.006	>50	4.99	>50	>50	0.243	0.0383333	0.027	0.349	0.014	0.014	1.248	1.11	>50	0.14	>50	>50
CNE40	BC	0.07	>50	>50	0.316	3.14	1.7	>50	>50	>50	1.21	>50	>50	1.41	>50	5.424	>50	>50	0.725	>50	>50
CNE7	BC	0.015	>50	4.55	0.015	>50	>50	>50	>50	4.69	0.121333	0.177	>50	1.99	>50	1.2772	0.743	>50	>500	>50	0.174
286.36	C	>50	28.525	2.4	0.018	18.8	7.95	0.236	>50	0.808	0.027	0.035	1.23	0.012	>50	1.184	1.01	22.8	>500	>50	>50
288.38	C	>50	4.455	>50	>50	19.1	15.2	0.877	12.6	>50	0.0443333	0.043	0.245	47.1	>50	5.782	0.225	5.63	>500	>50	>50
0013095-2.11	C	>50	1.685	>50	>50	25	>50	>50	0.595	0.116	>50	>50	>50	>50	>50	0.3716	>50	>50	>500	>50	>50
001428-2.42	C	>50	>50	>50	>50	4.64	1.15	>50	>50	0.012	0.107667	0.108	0.337	0.02	>50	0.0602	0.262	>50	0.281	0.358	1.51
0077_V1.C16	C	0.03	>50	1.72667	0.017	>50	>50	>50	>50	0.342	>50	>50	>50	1.31	0.014	3.848	7.28	>50	67.3	>50	0.1715
00836-2.5	C	>50	>50	>50	>50	>50	>50	>50	>50	>50	>50	>50	>50	>50	>50	0.859	>50	>50	>500	>50	>50
0921.V2.C14	C	>50	25.75	10.0733	0.004	>50	4.41	0.692	>50	0.015	>50	>50	0.168	0.171	>50	0.739	0.633	26.4	>500	>50	0.587
16055-2.3	C	>50	>50	>50	0.005	>50	2.22	0.039	>50	0.045	2.77667	>50	>50	0.073	>50	0.2456	0.79	10.5	>500	15.6	>50
16845-2.22	C	>50	15.9	>50	>50	>50	>50	>50	>50	>50	18.6	0.558	>50	>50	>50	17.78	>50	>50	>500	>50	>50
16936-2.21	C	0.01	29.9	>50	0.023	34.1	3.93	>50	>50	>50	0.024	0.112	0.932	>50	>50	0.56	0.855	>50	0.246	>50	>50
25710-2.43	C	>50	9.33	>50	0.006	>50	3.21	>50	>50	0.231	0.066	0.058	>50	0.011	>50	1.788	14	>50	>500	>50	>50
25711-2.4	C	>50	>50	20.3	>50	46	9.7	>50	>50	2.77	0.0496667	0.07	>50	>50	>50	1.626	2.3	>50	>500	>50	>50
25925-2.22	C	>50	>50	>50	0.006	>50	18.4	19.2	>50	0.076	0.0866667	0.042	>50	0.046	>50	1.624	3.75	>50	0.491	>50	>50
26191-2.48	C	>50	>50	6.74667	0.007	>50	4.56	0.082	>50	1.02	0.235667	0.081	>50	3.17	>50	0.6536	0.152	17.3	>500	>50	>50
3168.V4.C10	C	>50	>50	>50	>50	>50	18.7	>50	>50	0.647	1.43	>50	7.2	0.101	>50	0.4392	1.35	>50	17.4	0.162	0.102
3637.V5.C3	C	>50	30.45	>50	>50	>50	19.5	0.665	>50	>50	>50	>50	4.93	>50	>50	8.912	>50	>50	>500	>50	>50
3873.V1.C24	C	>50	12.465	>50	0.013	>50	>50	>50	>50	>50	0.113333	0.066	1.83	0.009	0.015	3.32	>50	>50	46.9	>50	>50
426c	C	>50	>50	>50	>50	>50	>50	>50	4.79	>50	>50	>50	>50	>50	0.018	5.414	8.34	>50	0.347	>50	>50
6322.V4.C1	C	>50	>50	>50	0.013	>50	43.8	>50	>50	>50	>50	>50	>50	1.61	>50	>50	>50	>50	>500	>50	7.39
6471.V1.C16	C	>50	>50	>50	>50	>50	>50	>50	>50	>50	>50	>50	>50	>50	>50	>50	>50	>50	>500	>50	>50
6631.V3.C10	C	>50	8.675	>50	>50	>50	>50	>50	>50	>50	>50	6.1	>50	>50	0.034	>50	>50	>50	>500	>50	>50
6644.V2.C33	C	>50	22.75	0.321	>50	1.51	>50	>50	>50	0.12	0.139667	1.6	0.192	>50	>50	0.91	>50	>50	0.125	>50	>50
6785.V5.C14	C	>50	11.415	38.7	0.011	27.6	>50	>50	>50	0.121	0.108	0.047	0.499	9.61	>50	1.2372	>50	>50	>500	>50	>50
6838.V1.C35	C	>50	1.835	>50	0.021	>50	20	>50	>50	0.07	0.21	>50	>50	14	>50	0.9858	0.346	43	0.204	>50	5.155
96ZM651.02	C	>50	22.95	>50	>50	>50	16	0.587	>50	>50	0.0613333	>50	>50	>50	0.683	3.224	17.3	>50	0.127	>50	>50
BR025.9	C	0.02	>50	>50	>50	>50	>50	>50	>50	0.118	0.0253333	0.012	0.091	>50	>50	1.878	>50	>50	10.7	3.65	>50
CAP210.E8	C	>50	>50	>50	0.007	>50	>50	>50	>50	0.661	>50	>50	>50	>50	>50	>50	18.7	>50	0.925	>50	>50
CAP244.D3	C	>50	8.345	>50	>50	>50	32	>50	>50	0.204	>50	>50	>50	>50	>50	2.914	0.702	>50	>500	1.1	>50
CAP256.206.C9	C	>50	>50	>50	0.007	>50	10.7	6.43	>50	0.1	0.046	0.045	>50	>50	>50	2.134	0.666	>50	>500	>50	>50
CAP45.G3	C	>50	>50	3.62667	0.005	>50	10.7	>50	>50	0.013	>50	>50	>50	0.016	>50	31.475	>50	>50	0.194	>50	>50
Ce1176.A3	C	2	37	>50	>50	>50	20.7	1.26	8.95	0.088	0.066	0.055	>50	>50	0.032	10.82	5.93	>50	1.35	>50	>50
CE703010217.B6	C	>50	>50	17	0.691	>50	4.21	0.2	1.47	0.023	0.0173333	0.137	>50	1.34	>50	0.777	0.041	23.3	>500	0.226	>50
CNE30	C	>50	38.5	13.2133	>50	>50	13.7	1.84	>50	>50	0.296333	1.69	>50	>50	>50	2.52	3.65	>50	0.708	>50	>50
CNE31	C	>50	8.43	>50	>50	>50	>50	>50	3.58	>50	2.08	10.7	>50	0.328	0.028	2.592	>50	>50	0.313	>50	>50
CNE53	C	>50	>50	>50	>50	>50	2.8	>50	0.879	0.439	0.0723333	0.081	0.57	0.094	>50	0.3886	6.01	>50	0.555	0.068	>50
CNE58	C	>50	>50	>50	0.004	1.46	>50	>50	>50	0.066	>50	6.07	>50	0.864	0.009	0.68	0.218	0.872	0.384	0.813	0.1365
DU123.06	C	>50	22.4	4.37333	0.333	>50	>50	>50	>50	0.545	0.135333	0.174	>50	0.355	>50	37.24	0.093	>50	>500	>50	>50
DU151.02	C	>50	>50	>50	0.01	>50	3.54	>50	>50	0.078	0.0283333	0.023	>50	0.05	>50	>50	>50	>50	>500	>50	2.755
DU156.12	C	>50	1.68	3.67	0.038	>50	4.25	>50	>50	0.169	0.0366667	0.071	>50	0.198	0.036	0.2644	0.019	>50	>500	0.915	>50
DU172.17	C	>50	>50	2.64333	>50	>50	4.27	>50	>50	0.886	0.410333	0.093	>50	>50	0.019	>50	0.187	>50	0.354	>50	>50
DU422.01	C	>50	>50	1.45333	0.3	>50	8.98	>50	>50	>50	0.175667	0.181	>50	>50	>50	>50	>50	>50	>500	>50	32
MW965.26	C	>50	>50	>50	0.919	0.091	10.2	>50	>50	>50	0.093	38.1	>50	6.69	>50	0.1312	0.014	0.116	>500	>50	>50
SO18.18	C	>50	2.3005	47.2	0.004	7.48	2.87	43.9	0.246	0.061	0.0166667	0.273	0.173	0.2	0.015	0.1162	0.124	23.2	>500	>50	>50
TV1.29	C	>50	>50	>50	>50	>50	>50	>50	>50	0.052	0.437667	0.193	>50	>50	0.022	>50	0.809	>50	0.395	>50	>50
TZA125.17	C	>50	10.465	>50	0.027	>50	>50	>50	>50	0.663	9.42667	2.71	>50	2.5	>50	>50	>50	>50	>500	>50	>50
TZBD.02	C	>50	>50	>50	0.026	23.7	>50	>50	0.109	0.822	0.137333	>50	0.136	0.685	0.022	0.3734	0.963	>50	>500	>50	>50
ZA012.29	C	>50	>50	>50	>50	>50	37	>50	>50	>50	0.0346667	0.108	>50	>50	>50	0.77	>50	>50	273	>50	>50
ZM106.9	C	>50	44.4	>50	0.034	8.11	5.57	0.167	>50	4.63	0.032	0.061	4.11	0.203	>50	0.6308	1.46	12.5	>500	>50	>50
ZM109.4	C	>50	>50	>50	0.119	>50	8.15	>50	>50	5.97	>50	>50	>50	0.149	>50	0.5152	>50	5.97	7.86	>50	1.555
ZM135.10a	C	>50	>50	>50	>50	>50	>50	>50	>50	>50	3.68667	40	>50	>50	>50	7.026	>50	>50	>500	>50	>50
ZM176.66	C	>50	>50	>50	0.004	1.25	3.79	>50	0.093	0.043	27.6	0.08	>50	1.46	0.023	0.2758	0.071	5.71	42.5	>50	>50
ZM197.7	C	>50	>50	>50	0.028	>50	28.7	>50	>50	2.54	>50	>50	>50	6.17	0.029	1.976	0.677	>50	>500	>50	>50
ZM214.15	C	>50	23.4	10.09	0.286	>50	39.6	0.251	15.2	>50	1.57	8.07	>50	>50	0.049	4.11	1.61	>50	17.4	>50	>50
ZM215.8	C	>50	>50	>50	>50	>50	4.91	0.092	>50	0.293	0.084	0.253	>50	>50	0.209	1.1166	0.754	23.3	16.1	>50	>50
ZM233.6	C	>50	31.4	>50	0.003	>50	12.9	>50	>50	0.039	3.59667	>50	14.1	0.44	>50	12.542	0.908	>50	0.151	>50	>50
ZM249.1	C	0.006	>50	13.8333	0.024	37.6	1.5	>50	>50	0.199	>50	20.4	>50	>50	0.021	0.322	0.087	>50	0.211	0.454	>50
ZM53.12	C	>50	38.9	>50	0.005	>50	11.7	>50	15.1	0.15	0.00766667	>50	>50	6.89	>50	3.702	0.367	>50	>500	>50	0.533
ZM55.28a	C	>50	>50	>50	0.262	14.3	12.5	>50	>50	8.77	0.216	0.071	>50	5.35	0.022	0.8852	0.237	>50	>500	>50	>50
3326.V4.C3	CD	>50	6.965	0.301	0.004	>50	5.31	>50	>50	0.132	>50	>50	>50	0.17	>50	1.7378	0.153	1.85	106	>50	>50
3337.V2.C6	CD	0.07	0.218	>50	0.001	3.76	>50	>50	10.4	>50	>50	0.014	>50	>50	0.048	0.2614	0.015	5.85	>500	>50	>50
3817.v2.c59	CD	>50	4.91	>50	>50	>50	39.2	>50	>50	0.034	>50	0.055	>50	>50	>50	>50	5.36	>50	>500	>50	>50
191821.E6.1	D	>50	0.7825	>50	0.027	>50	>50	0.374	>50	>50	>50	0.115	>50	>50	1.19	1.986	5.62	>50	144	>50	>50
231965.c1	D	>50	2.04	0.148	>50	>50	>50	>50	>50	8.45	>50	>50	>50	2.9	0.033	1.442	0.026	>50	>500	>50	>50
247-23	D	>50	>50	>50	0.007	>50	11.3	>50	>50	0.82	>50	>50	>50	0.633	>50	22.68	10.3	>50	>500	>50	>50
3016.v5.c45	D	>50	0.8695	1.87667	0.008	19.5	>50	>50	>50	>50	>50	>50	>50	>50	1.16	0.2914	>50	>50	>500	>50	>50
57128.vrc15	D	>50	2.27	1.31833	>50	>50	>50	>50	>50	0.991	>50	1.22	>50	1.48	>50	>50	>50	>50	>500	>50	>50
6405.v4.c34	D	>50	3.06	>50	>50	>50	>50	>50	>50	>50	0.136	6.81	>50	>50	>50	5.032	>50	>50	>500	>50	>50
A03349M1.vrc4a	D	>50	0.295	3.66333	0.192	>50	36.2	>50	>50	>50	0.359333	0.116	>50	>50	>50	16.498	3.45	>50	>500	>50	>50
A07412M1.vrc12	D	>50	17.9	28.7	0.025	>50	11.8	>50	>50	>50	0.207667	>50	>50	0.018	>50	0.5928	0.131	>50	>500	>50	>50
NKU3006.ec1	D	0.022	14.8	>50	>50	43.6	3.41	9.76	7.9	>50	>50	>50	>50	>50	>50	1.5916	1.15	9.05	>500	>50	>50
UG021.16	D	>50	17.65	26.2	>50	>50	>50	>50	>50	>50	>50	>50	5.83	>50	0.255	2.148	0.108	1.79	>500	>50	>50
UG024.2	D	>50	3.165	>50	5.12	>50	>50	>50	16.4	>50	>50	>50	0.018	>50	>50	1.0282	0.084	0.469	>500	>50	>50
P0402.c2.11	G	1.2	5.62	>50	0.008	>50	36.8	>50	>50	2.89	0.0296667	0.017	>50	0.061	0.016	0.4358	0.18	>50	>500	>50	>50
P1981.C5.3	G	0.004	0.754	>50	0.012	>50	>50	>50	>50	2.17	0.013	0.073	>50	39.4	>50	0.8172	>50	>50	>500	>50	>50
X1193.c1	G	0.4	0.841	>50	0.587	>50	9.62	>50	>50	0.501	0.146667	0.05	0.325	0.052	0.455	0.5118	>50	>50	>500	0.23	>50
X1254.c3	G	>50	9.38	>50	>50	>50	>50	>50	>50	0.187	0.106333	0.059	26.4	10.1	>50	0.151	>50	>50	>500	>50	>50
X1632.S2.B10	G	>50	1.93	>50	0.008	6.01	4.58	>50	5.07	2.28	>50	>50	>50	0.091	>50	0.9588	1.99	>50	>500	>50	>50
X2088.c9	G	>50	>50	>50	>50	>50	>50	>50	>50	>50	0.019	>50	0.209	>50	>50	>50	>50	>50	>500	>50	>50
X2131.C1.B5	G	>50	24.05	>50	0.057	>50	>50	>50	>50	0.347	0.036	0.052	0.507	0.054	0.032	1.778	0.604	>50	>500	0.164	>50
SIVmac251.30.SG3	NA	>50	>50	>50	>50	>50	>50	>50	>50	>50	>50	>50	>50	3.94	>50	>50	>50	>50	>500	>50	>50
SVA.MLV	NA	>50	>50	>50	>50	>50	>50	>50	>50	>50	>50	>50	>50	>50	>50	>50	>50	>50	>500	>50	>50
		35O22	8ANC195	b12	CAP256-VRC26.25	CH103	CH235.9	HJ16	IOMA	PG9	PGT121	PGT128	PGT135	PGT145	PGT151	VRC01	VRC13	VRC16	N123-VRC34.01	N90-VRC38.01	VRC-PG05
	# Viruses	208	208	208	208	208	208	208	208	208	208	208	208	208	208	208	208	208	208	208	208
	Total VS Neutralized
	IC80 <50ug/ml	35	123	74	96	70	138	45	65	146	122	127	54	124	87	185	152	86	76	40	38
	IC80 <10ug/ml	31	92	46	95	33	81	39	45	142	116	118	46	107	86	172	145	52	67	36	32
	IC80 <1.0ug/ml	27	21	16	88	4	2	29	15	104	102	100	34	81	84	95	108	15	48	28	19
	IC80 <0.1ug/ml	24	0	3	70	2	0	8	2	41	61	73	4	45	70	5	26	1	1	11	7
	IC80 <0.01ug/ml	8	0	1	32	0	0	0	0	3	1	1	0	10	1	0	1	0	0	1	0
	% VS Neutralized
	IC80 <50ug/ml	16.8269	59.1346	35.5769	46.1538	33.6538	66.3462	21.6346	31.25	70.1923	58.6538	61.0577	25.9615	59.6154	41.8269	88.9423	73.0769	41.3462	36.5385	19.2308	18.2692
	IC80 <10ug/ml	14.9038	44.2308	22.1154	45.6731	15.8654	38.9423	18.75	21.6346	68.2692	55.7692	56.7308	22.1154	51.4423	41.3462	82.6923	69.7115	25	32.2115	17.3077	15.3846
	IC80 <1.0ug/ml	12.9808	10.0962	7.69231	42.3077	1.92308	0.961538	13.9423	7.21154	50	49.0385	48.0769	16.3462	38.9423	40.3846	45.6731	51.9231	7.21154	23.0769	13.4615	9.13462
	IC80 <0.1ug/ml	11.5385	0	1.44231	33.6538	0.961538	0	3.84615	0.961538	19.7115	29.3269	35.0962	1.92308	21.6346	33.6538	2.40385	12.5	0.480769	0.480769	5.28846	3.36538
	IC80 <0.01ug/ml	3.84615	0	0.480769	15.3846	0	0	0	0	1.44231	0.480769	0.480769	0	4.80769	0.480769	0	0.480769	0	0	0.480769	0
	Median IC80	0.04	3.235	4.46167	0.022	11.75	8.14	0.58	4.79	0.2935	0.0985	0.071	0.5615	0.2755	0.036	0.9588	0.5095	6.33	0.8415	0.303	1.03225
	Geometric Mean	0.0868857	3.87249	3.44651	0.0352553	8.01384	7.12788	0.776103	3.31514	0.340282	0.154347	0.151144	0.917337	0.34265	0.0468098	1.06405	0.479743	4.82725	1.6879	0.409053	0.956058
