# Supplementary material for: Extended antibody-framework-to-antigen distance observed exclusively with broad HIV-1-neutralizing antibodies recognizing glycan-dense surfaces
Source: Nat Commun. 2021 Nov 9;12:6470. doi: 10.1038/s41467-021-26579-z (PMC8578620; doi:10.1038/s41467-021-26579-z)
Supplement: Supplementary file 5 — Source Data [file 41467_2021_26579_MOESM5_ESM.xlsx]

## Sheet: Fig1b_top
AFAD of all antibodies
33.621
32.7714
31.5143
29.834
28.7831
27.8639
27.4563
26.1039
26.0649
25.5302
24.2107
24.1176
23.9016
23.8587
23.623
23.5397
23.2222
23.1496
23.0064
23.0046
22.9519
22.9452
22.943
22.9239
22.9177
22.8785
22.8766
22.8611
22.8507
22.8227
22.7714
22.7507
22.6601
22.6415
22.6393
22.5089
22.3879
22.3288
22.206
22.171
22.1157
21.7834
21.7773
21.7401
21.6209
21.5561
21.351
21.3166
21.2728
21.1858
21.1857
20.9954
20.982
20.9075
20.8776
20.8698
20.8456
20.8174
20.8059
20.7778
20.7677
20.754
20.7388
20.716
20.683
20.6805
20.6709
20.6516
20.6112
20.6038
20.5777
20.5662
20.5651
20.5521
20.493
20.4624
20.4184
20.396
20.3925
20.326
20.2934
20.2879
20.2636
20.2566
20.1966
20.1907
20.1851
20.163
20.1524
20.1224
20.1084
20.0996
20.0965
20.0676
20.0542
19.9706
19.9428
19.9238
19.9073
19.9022
19.8924
19.8735
19.8628
19.8458
19.8437
19.8146
19.8098
19.7836
19.7815
19.7799
19.7736
19.7559
19.7525
19.7219
19.6823
19.6803
19.6588
19.6545
19.6368
19.6272
19.5962
19.5804
19.5792
19.5485
19.5286
19.495
19.4772
19.4663
19.4521
19.4235
19.4218
19.388
19.3733
19.347
19.332
19.3309
19.2866
19.2588
19.2501
19.2418
19.2117
19.2065
19.1917
19.1689
19.167
19.1313
19.119
19.1102
19.0765
19.0739
19.0737
19.0607
19.0556
19.0517
19.0491
18.9875
18.9863
18.9047
18.9019
18.9001
18.8926
18.8805
18.8605
18.8596
18.7996
18.792
18.7697
18.7602
18.7434
18.7294
18.7243
18.7172
18.7151
18.7136
18.6914
18.6884
18.672
18.6712
18.6605
18.6461
18.6447
18.6252
18.6184
18.6096
18.6085
18.6047
18.5984
18.5944
18.5866
18.5849
18.5843
18.5731
18.5607
18.5574
18.5551
18.553
18.5487
18.5452
18.531
18.5261
18.5022
18.4942
18.486
18.486
18.4845
18.4845
18.4808
18.4802
18.4733
18.4599
18.4597
18.4591
18.451
18.4508
18.4494
18.4294
18.4252
18.4143
18.4085
18.4045
18.3882
18.3871
18.3745
18.3724
18.3621
18.355
18.3533
18.3342
18.3323
18.3284
18.3235
18.3183
18.3136
18.2971
18.289
18.2827
18.2801
18.2694
18.2644
18.2619
18.251
18.25
18.2464
18.2429
18.2426
18.2333
18.2275
18.2158
18.2127
18.2038
18.2021
18.1941
18.1876
18.186
18.1771
18.1628
18.1602
18.1568
18.1532
18.1397
18.1331
18.1323
18.122
18.1176
18.1148
18.109
18.1083
18.1076
18.1029
18.0925
18.0828
18.0796
18.0763
18.0737
18.0669
18.0661
18.0624
18.0609
18.0597
18.057
18.0544
18.0464
18.0434
18.043
18.0419
18.0353
18.0351
18.0329
18.0268
18.0257
18.0205
18.0182
18.0105
18.0016
18.0014
18.0003
17.9946
17.9933
17.993
17.9892
17.9849
17.9808
17.9801
17.9775
17.9747
17.974
17.9737
17.9726
17.9725
17.9637
17.9601
17.9524
17.9517
17.9469
17.9454
17.9411
17.941
17.9384
17.9381
17.929
17.9261
17.9235
17.9223
17.9198
17.913
17.9068
17.9062
17.9056
17.9049
17.9031
17.902
17.8981
17.8971
17.8941
17.894
17.8928
17.8924
17.8908
17.8869
17.8845
17.8845
17.8805
17.8782
17.8732
17.8693
17.8672
17.8633
17.8623
17.8616
17.8615
17.8591
17.8542
17.8517
17.8448
17.8306
17.8287
17.8273
17.8224
17.8222
17.8214
17.8147
17.8129
17.8125
17.8123
17.8105
17.8053
17.8011
17.7997
17.7972
17.7936
17.7739
17.7698
17.7661
17.7647
17.7642
17.7634
17.7592
17.7511
17.7428
17.7392
17.7386
17.7379
17.7365
17.7332
17.7268
17.7207
17.7148
17.7116
17.7105
17.7085
17.7057
17.7044
17.6986
17.6972
17.6965
17.695
17.6929
17.6897
17.6854
17.6836
17.6826
17.6759
17.6716
17.6639
17.6607
17.6585
17.6556
17.6555
17.6552
17.6496
17.648
17.6449
17.6438
17.6418
17.6382
17.616
17.6145
17.6094
17.6073
17.6051
17.5998
17.5979
17.5957
17.5862
17.5846
17.5834
17.5828
17.5812
17.5779
17.5701
17.57
17.5694
17.5688
17.5679
17.5677
17.5663
17.5609
17.5565
17.5565
17.5547
17.549
17.5487
17.5481
17.5465
17.5438
17.5368
17.5317
17.5314
17.5312
17.5298
17.5282
17.5181
17.5171
17.5158
17.5125
17.5116
17.5098
17.5051
17.502
17.5019
17.5
17.497
17.4879
17.4862
17.485
17.4838
17.4836
17.481
17.4751
17.4728
17.4702
17.469
17.4619
17.4584
17.4506
17.4469
17.4461
17.4403
17.4374
17.4332
17.4327
17.4311
17.4263
17.4246
17.4244
17.4233
17.4201
17.4192
17.4147
17.4047
17.3888
17.3864
17.3843
17.3778
17.3776
17.3776
17.3757
17.3757
17.3755
17.3742
17.3735
17.3731
17.3687
17.3661
17.3597
17.357
17.3564
17.3502
17.3478
17.3447
17.3435
17.3423
17.3408
17.3381
17.3315
17.3295
17.3289
17.3275
17.3243
17.3192
17.319
17.3167
17.3156
17.3136
17.3069
17.3045
17.2979
17.2971
17.2969
17.2931
17.2848
17.2817
17.2812
17.2722
17.27
17.2642
17.2642
17.2629
17.2564
17.2558
17.254
17.2539
17.2422
17.227
17.2253
17.2205
17.2197
17.2122
17.2091
17.2085
17.1946
17.1937
17.1922
17.1919
17.1906
17.1899
17.1889
17.1861
17.179
17.178
17.1771
17.1738
17.1666
17.1662
17.1629
17.1587
17.1556
17.1522
17.1493
17.1474
17.1433
17.1426
17.1296
17.1295
17.1242
17.1242
17.1205
17.1203
17.1167
17.1114
17.1093
17.1086
17.1077
17.1056
17.1017
17.0997
17.0996
17.0987
17.0951
17.0931
17.0911
17.088
17.0869
17.0867
17.0863
17.0855
17.0795
17.0711
17.0684
17.0669
17.0661
17.0632
17.0599
17.0576
17.0542
17.0511
17.0441
17.042
17.0409
17.0409
17.0393
17.0383
17.036
17.034
17.0305
17.0297
17.0271
17.0158
17.0136
17.0106
17.0058
16.9963
16.9932
16.9927
16.9926
16.9822
16.9809
16.9798
16.9787
16.9763
16.9736
16.9718
16.9716
16.9697
16.9684
16.9664
16.9641
16.9622
16.9601
16.9577
16.9553
16.9495
16.9485
16.9434
16.9385
16.9385
16.936
16.9305
16.9296
16.9278
16.9245
16.922
16.9149
16.9147
16.9136
16.9085
16.9044
16.9037
16.9013
16.9003
16.8997
16.8989
16.898
16.8954
16.8927
16.8879
16.8868
16.8821
16.8811
16.8797
16.879
16.8778
16.8755
16.8741
16.8717
16.8678
16.8661
16.8645
16.863
16.8628
16.8609
16.8591
16.8586
16.8585
16.8583
16.8556
16.8534
16.8526
16.8524
16.8467
16.8432
16.8418
16.8397
16.8314
16.8268
16.8259
16.8256
16.8249
16.8234
16.8233
16.8204
16.8202
16.8185
16.8142
16.8138
16.811
16.8078
16.8076
16.8058
16.8051
16.8037
16.803
16.8015
16.7996
16.798
16.793
16.7924
16.7864
16.7776
16.7722
16.7717
16.7688
16.767
16.7583
16.7525
16.7518
16.7449
16.7445
16.7433
16.7409
16.733
16.7302
16.7282
16.7272
16.7251
16.7237
16.7215
16.7156
16.7125
16.7105
16.7086
16.7076
16.7073
16.7068
16.7038
16.7027
16.7007
16.6998
16.6995
16.6993
16.6954
16.6944
16.694
16.6881
16.6874
16.687
16.6841
16.6816
16.6807
16.6747
16.6729
16.6727
16.6713
16.667
16.6634
16.6578
16.6562
16.6553
16.6525
16.6444
16.6437
16.6384
16.6356
16.632
16.6271
16.6242
16.618
16.6159
16.6104
16.6089
16.608
16.6063
16.6048
16.6041
16.5988
16.589
16.5856
16.5854
16.5853
16.5847
16.5825
16.5824
16.5796
16.5755
16.5748
16.5727
16.5701
16.566
16.5657
16.5604
16.5594
16.5588
16.5579
16.5578
16.5571
16.5547
16.5531
16.5519
16.5518
16.5518
16.5506
16.5498
16.5458
16.5438
16.5438
16.5424
16.5404
16.5397
16.5394
16.5374
16.5361
16.5353
16.534
16.5338
16.5337
16.5323
16.5283
16.5279
16.5253
16.5253
16.5241
16.522
16.5214
16.5213
16.5211
16.5208
16.5179
16.5167
16.5141
16.5116
16.5102
16.5085
16.5083
16.5078
16.4983
16.4966
16.4961
16.495
16.4906
16.4894
16.4886
16.4836
16.4834
16.4821
16.4785
16.4772
16.4756
16.4755
16.474
16.4723
16.4721
16.4713
16.4691
16.4687
16.4672
16.4653
16.4652
16.465
16.4626
16.4619
16.4593
16.4588
16.4524
16.4431
16.4288
16.4273
16.4268
16.4256
16.4242
16.4237
16.4211
16.4197
16.4194
16.4163
16.4127
16.4123
16.4116
16.408
16.4068
16.4027
16.3994
16.3984
16.3983
16.3976
16.3936
16.3935
16.3922
16.3914
16.3893
16.3891
16.3879
16.3815
16.3753
16.3749
16.3749
16.3734
16.3662
16.3657
16.3636
16.3621
16.3581
16.3562
16.3556
16.3552
16.3543
16.3515
16.3505
16.3462
16.3455
16.3451
16.3433
16.3422
16.3401
16.3398
16.3363
16.3354
16.3323
16.3262
16.3245
16.3215
16.3179
16.3156
16.3136
16.3071
16.3055
16.3045
16.3043
16.3026
16.302
16.3017
16.3009
16.2984
16.2978
16.2949
16.2918
16.2885
16.2863
16.2849
16.2845
16.2843
16.2801
16.2797
16.2756
16.2713
16.2701
16.2665
16.2649
16.2636
16.2619
16.2585
16.2575
16.2575
16.256
16.2501
16.2449
16.242
16.2392
16.239
16.2333
16.2297
16.2276
16.2275
16.227
16.225
16.2227
16.2224
16.219
16.2152
16.215
16.2124
16.2036
16.2024
16.2018
16.1996
16.1955
16.1895
16.1831
16.1817
16.1805
16.18
16.1795
16.1781
16.1725
16.1715
16.1682
16.1675
16.1654
16.162
16.1604
16.1595
16.1569
16.1524
16.1507
16.1496
16.1484
16.1475
16.1471
16.1446
16.1425
16.1393
16.138
16.138
16.1364
16.1315
16.13
16.1271
16.1269
16.1258
16.1254
16.1207
16.1166
16.1147
16.1138
16.1084
16.1074
16.103
16.099
16.0987
16.0954
16.0917
16.0907
16.0884
16.0774
16.0756
16.0754
16.0735
16.0712
16.0712
16.0701
16.0666
16.0651
16.0629
16.0576
16.0565
16.0563
16.0545
16.0524
16.0521
16.052
16.0492
16.0472
16.0455
16.0426
16.0421
16.0411
16.0355
16.0336
16.0334
16.0318
16.0238
16.0183
16.0172
16.0111
16.0074
16.0073
16.0063
15.9982
15.997
15.9961
15.9956
15.9908
15.9892
15.9886
15.9882
15.9831
15.9814
15.9761
15.9666
15.9625
15.9618
15.9602
15.9576
15.9555
15.954
15.9497
15.9494
15.9462
15.9452
15.9439
15.9412
15.9407
15.9378
15.9364
15.9351
15.9334
15.9246
15.9233
15.9189
15.918
15.9173
15.9155
15.9148
15.9109
15.9069
15.9017
15.9
15.8977
15.892
15.8895
15.8894
15.8852
15.8821
15.8781
15.8775
15.8762
15.8751
15.8719
15.8711
15.8705
15.87
15.8684
15.8659
15.8639
15.8523
15.8523
15.8515
15.8499
15.8486
15.8475
15.8465
15.8461
15.8446
15.8422
15.84
15.8359
15.8335
15.8318
15.8212
15.8204
15.8099
15.8087
15.8072
15.8064
15.8021
15.7976
15.7905
15.7905
15.7865
15.7858
15.7752
15.7747
15.7691
15.7677
15.7672
15.7608
15.7608
15.7602
15.7486
15.745
15.7438
15.7432
15.7431
15.7402
15.7378
15.7346
15.734
15.727
15.723
15.7212
15.7202
15.7199
15.7194
15.7188
15.7163
15.7163
15.714
15.7131
15.7128
15.7124
15.7095
15.7086
15.7065
15.7039
15.6983
15.6963
15.6936
15.6931
15.6918
15.6915
15.6913
15.6904
15.6885
15.6879
15.6866
15.6824
15.6791
15.6789
15.6743
15.6742
15.6714
15.6713
15.6701
15.6665
15.6631
15.6619
15.6555
15.6545
15.6539
15.6539
15.6521
15.6518
15.6496
15.6492
15.6481
15.6476
15.6465
15.6406
15.6388
15.6289
15.6282
15.6276
15.6255
15.6237
15.6217
15.6172
15.6167
15.6118
15.6116
15.6085
15.6082
15.6058
15.6038
15.601
15.5981
15.5977
15.5954
15.5863
15.5834
15.5825
15.5816
15.581
15.5808
15.579
15.5773
15.5723
15.5718
15.5649
15.5613
15.5597
15.5579
15.5575
15.557
15.5555
15.5508
15.5491
15.5444
15.5436
15.5352
15.5314
15.5311
15.5224
15.5218
15.5216
15.5208
15.5196
15.5189
15.5172
15.5166
15.5121
15.5076
15.5067
15.503
15.4967
15.4953
15.4921
15.4917
15.4896
15.4878
15.4843
15.4801
15.4746
15.4729
15.4726
15.4711
15.4697
15.4592
15.4527
15.4464
15.4346
15.4336
15.428
15.4249
15.4244
15.4156
15.4066
15.4048
15.3959
15.3933
15.3915
15.3897
15.3893
15.3882
15.3874
15.3869
15.3844
15.3843
15.3809
15.3779
15.3735
15.3716
15.3707
15.3706
15.3705
15.3668
15.3665
15.3662
15.3657
15.3648
15.3644
15.3621
15.3607
15.358
15.3578
15.3554
15.3544
15.3526
15.3514
15.3475
15.342
15.3417
15.3406
15.3369
15.3331
15.3275
15.3265
15.3262
15.3226
15.3212
15.3183
15.3174
15.3164
15.3118
15.3078
15.3077
15.303
15.303
15.2995
15.2949
15.2937
15.2925
15.2911
15.2863
15.2819
15.277
15.2763
15.275
15.2745
15.2707
15.2702
15.27
15.2629
15.2461
15.2406
15.2394
15.2363
15.2349
15.2279
15.2201
15.2173
15.2135
15.2129
15.2121
15.2116
15.2114
15.209
15.2089
15.2086
15.2028
15.1987
15.1975
15.1966
15.1963
15.195
15.1939
15.1918
15.1882
15.1855
15.1823
15.1779
15.1751
15.173
15.1726
15.1654
15.1641
15.1612
15.153
15.1443
15.1442
15.1414
15.1413
15.1398
15.1371
15.1361
15.1354
15.1344
15.1194
15.1184
15.1128
15.1105
15.1091
15.1086
15.1068
15.1064
15.1046
15.1007
15.0988
15.0948
15.0901
15.0843
15.0765
15.0757
15.0699
15.0698
15.0597
15.047
15.0461
15.0457
15.0368
15.0367
15.0362
15.0259
15.0226
15.0223
15.0186
15.0185
15.0157
15.0145
15.0139
15.0112
15.0084
15.0037
15.0022
14.9926
14.9867
14.9853
14.9763
14.9747
14.9655
14.9652
14.9514
14.9449
14.9384
14.9368
14.9276
14.9227
14.9116
14.9099
14.9095
14.9062
14.9031
14.8997
14.8968
14.8956
14.8907
14.8906
14.8896
14.8859
14.8841
14.8717
14.866
14.8482
14.8438
14.8409
14.8367
14.8292
14.8282
14.8255
14.8162
14.8134
14.8129
14.812
14.8119
14.8114
14.8107
14.8096
14.8019
14.7984
14.7955
14.7935
14.7933
14.7916
14.7907
14.7862
14.7854
14.7819
14.7773
14.7747
14.7661
14.7603
14.7586
14.7554
14.7528
14.751
14.7498
14.7452
14.7422
14.7391
14.7385
14.7382
14.7288
14.7192
14.7149
14.7137
14.7093
14.7069
14.7041
14.6979
14.6973
14.6967
14.6965
14.695
14.694
14.6831
14.6813
14.6782
14.671
14.667
14.665
14.6564
14.656
14.652
14.6512
14.6491
14.6417
14.6281
14.6264
14.6239
14.6201
14.6185
14.6177
14.6114
14.6048
14.6016
14.6013
14.5999
14.5798
14.5777
14.5699
14.5673
14.5527
14.5524
14.5426
14.5412
14.5277
14.5246
14.5208
14.5199
14.5137
14.5112
14.51
14.4928
14.4867
14.4848
14.4754
14.4696
14.466
14.4654
14.4648
14.4558
14.4544
14.4403
14.4394
14.4308
14.4258
14.4254
14.4206
14.4196
14.4172
14.4128
14.4117
14.4048
14.4012
14.3984
14.3975
14.3948
14.3916
14.3841
14.3808
14.366
14.3594
14.346
14.3448
14.3405
14.3295
14.3287
14.3282
14.3233
14.3204
14.3201
14.315
14.3139
14.3137
14.2944
14.2908
14.2905
14.2817
14.2668
14.261
14.2451
14.2446
14.2422
14.2327
14.2237
14.2216
14.2205
14.2151
14.2148
14.197
14.1891
14.1778
14.1762
14.171
14.1601
14.1494
14.1473
14.142
14.13
14.1297
14.1274
14.127
14.1243
14.1172
14.111
14.1024
14.0995
14.0976
14.0969
14.0905
14.0811
14.0629
14.0619
14.0612
14.0537
14.0427
14.0297
14.0255
14.0177
14.0143
14.0093
14.0054
13.9945
13.9917
13.9895
13.9874
13.9834
13.9385
13.9031
13.8794
13.8768
13.8725
13.8662
13.8506
13.849
13.8476
13.837
13.8359
13.8314
13.8296
13.826
13.8099
13.8091
13.8061
13.7946
13.7867
13.784
13.7672
13.7577
13.755
13.7542
13.7457
13.7448
13.6986
13.6849
13.6832
13.6747
13.6681
13.6542
13.6502
13.6441
13.6432
13.6409
13.638
13.6347
13.6328
13.6179
13.6074
13.6042
13.5964
13.5964
13.5935
13.5897
13.5761
13.5511
13.5491
13.5467
13.5458
13.5382
13.5366
13.5188
13.5057
13.4972
13.4937
13.4934
13.4883
13.4588
13.4556
13.4501
13.4099
13.3538
13.336
13.335
13.3332
13.32
13.301
13.2888
13.2883
13.2872
13.2768
13.2666
13.2526
13.2494
13.241
13.2075
13.2043
13.2005
13.1828
13.1825
13.1727
13.1684
13.1578
13.1395
13.1229
13.1163
13.1039
13.0792
13.0785
13.0646
13.0642
13.0612
13.0014
13.0009
12.9918
12.9772
12.9762
12.9684
12.9458
12.9404
12.9344
12.894
12.8897
12.878
12.8721
12.8611
12.8247
12.8079
12.8032
12.7867
12.7325
12.6873
12.6778
12.6744
12.6466
12.6087
12.584
12.5715
12.5556
12.5404
12.5206
12.5152
12.4918
12.4416
12.4023
12.3041
12.275
12.2708
12.2309
12.1964
12.1559
12.1348
12.0867
12.0522
12.0311
12.0276
12.024
12.0169
11.9926
11.9687
11.9467
11.9437
11.9112
11.9105
11.8959
11.822
11.8129
11.8124
11.8116
11.8076
11.6365
11.6323
11.6313
11.5129
11.4877
11.4513
11.4282
11.4104
11.374
11.3466
11.2997
11.2944
11.2792
11.2707
11.2572
11.2374
11.2242
11.1453
11.1384
11.0501
11.0462
11.0459
11.014
10.9897
10.9437
10.9011
10.8371
10.8354
10.6595
10.5683
10.5552
10.5012
10.4778
10.4741
10.4636
10.4418
10.4333
10.4318
10.4231
10.4195
10.4127
10.3758
10.3714
10.3452
10.3126
10.2951
10.2545
10.2233
10.221
10.1193
10.0773
10.073
10.0234
10.0144
9.98653
9.92866
9.90876
9.90586
9.85191
9.8352
9.82185
9.81102
9.75918
9.69866
9.64818
9.59793
9.48321
9.45479
9.30853
9.2511
8.03954
7.36291

## Sheet: Fig1b_bottom
HIV-1 broadly neutralizing antibodies	Ebola antibodies	Influenza antibodies	Dengue/Zika antibodies	SARS-CoV-2	HIV-1 non-broadly neutralizing antibodies
17.3421	3.45438	5.48522	6.46403	2.32708	6.92399
15.2355	1.94819	4.6972	6.08973	1.56908	6.85145
11.5851	1.8341	4.51924	5.87287	1.52508	6.70823
7.93189	1.72005	4.4796	5.32273	1.30912	6.647
7.62281	1.67581	4.45587	2.18781	1.27125	6.64482
7.57993	1.39152	3.85427	2.14463	1.27066	6.6257
7.34421	0.580827	3.81019	1.86463	1.25085	6.61956
6.36272	0.548555	3.4833	1.18807	1.21764	6.58038
3.76092	0.225968	3.33865	1.03333	1.1828	6.57842
3.5947	0.118149	3.23163	0.97187	1.15243	6.5629
1.86362	0.023261	3.19679	0.822155	1.12639	6.55256
1.44801	-0.248969	3.17901	0.772927	1.1251	6.52458
0.599026	-1.28979	2.98844	0.770227	1.07877	6.47325
0.534952	-1.3951	2.8707	0.694386	0.964767	6.36189
0.300812	-2.18092	2.83311	0.682773	0.95826	6.34118
0.246459	-4.66685	2.75739	0.678112	0.9558	6.21074
0.0256821		2.41541	0.637846	0.9118	5.83685
0.0231485		2.31143	0.573492	0.801582	5.25792
-0.0202979		2.27489	0.345541	0.768773	4.54745
-0.190377		2.25049	0.174161	0.745963	3.99525
-0.354224		2.23279	-0.000325808	0.581516	3.8648
-0.757207		2.1878	-0.117672	0.401299	3.62562
-2.15456		2.18206	-0.118697	0.227141	3.56464
-2.22513		2.11615	-0.128502	0.00894395	3.51639
		2.03412	-0.206486	-0.0480177	3.42369
		1.95821	-0.22072	-0.153587	3.28108
		1.95283	-0.240568	-0.22697	3.12362
		1.92931	-0.241864	-0.246069	3.04882
		1.855	-0.450639	-0.420111	3.03383
		1.77551	-0.537364	-0.51165	2.41901
		1.71232	-0.589604	-0.672661	2.37302
		1.68678	-0.644265	-0.780988	2.34795
		1.5989	-0.91123	-0.824988	2.34649
		1.58006	-0.920244	-1.10313	2.24186
		1.5147	-0.943801	-1.15675	2.07427
		1.46653	-0.970708	-1.39845	2.03019
		1.41231	-1.01182	-1.48193	1.99898
		1.39831	-1.08675	-1.85879	1.96623
		1.36578	-1.18902	-1.90279	1.94476
		1.36038	-1.5049	-2.17003	1.60381
		1.35732	-1.69653	-2.3065	1.58629
		1.31782	-1.69831	-2.80092	1.58229
		1.28527	-1.77045	-5.46109	1.56332
		1.27192	-1.87234	-5.50509	1.46792
		1.21161	-1.89341	-6.07721	1.44462
		1.20185	-1.89976	-6.31163	1.34987
		1.17462	-2.17074		1.24833
		1.13292			1.07056
		1.09066			1.04964
		1.0749			0.826045
		1.05821			0.712439
		1.01744			0.668255
		1.01548			0.527748
		0.914031			0.522062
		0.792917			0.520364
		0.788746			0.499839
		0.732326			0.409473
		0.715402			0.409148
		0.695006			0.389968
		0.640287			0.374561
		0.6243			0.317738
		0.603154			0.241555
		0.58973			0.196845
		0.527465			0.173948
		0.526724			0.163716
		0.506913			0.130627
		0.488245			0.12606
		0.474675			0.10981
		0.470658			0.10119
		0.389216			0.095441
		0.388867			0.00447139
		0.259611			0.0027444
		0.209618			-0.14855
		0.0767708			-0.160199
		0.0752816			-0.168165
		-0.0268807			-0.172777
		-0.064829			-0.184385
		-0.14574			-0.222611
		-0.150637			-0.22462
		-0.172385			-0.231608
		-0.228068			-0.236397
		-0.246179			-0.256113
		-0.264603			-0.257031
		-0.266391			-0.406192
		-0.290805			-0.445867
		-0.308983			-0.462265
		-0.336396			-0.500604
		-0.404738			-0.529022
		-0.423041			-0.549563
		-0.455995			-0.577943
		-0.458192			-0.578726
		-0.530469			-0.606822
		-0.530945			-0.631645
		-0.560331			-0.642668
		-0.571188			-0.644228
		-0.585019			-0.651645
		-0.623975			-0.669301
		-0.686358			-0.689988
		-0.740615			-0.700065
		-0.762941			-0.700447
		-0.777349			-0.719181
		-0.801477			-0.776348
		-0.82553			-0.802832
		-0.827082			-0.863552
		-0.891578			-0.870134
		-0.940201			-0.882578
		-1.07023			-0.904878
		-1.48474			-0.910811
		-1.5163			-0.917313
		-1.5454			-0.926566
		-1.55964			-0.92755
		-1.60163			-0.990503
		-2.06549			-1.00566
		-2.30371			-1.00707
		-2.80472			-1.02112
		-4.0232			-1.02183
		-6.28373			-1.11267
					-1.13277
					-1.16372
					-1.26139
					-1.28247
					-1.38659
					-1.4086
					-1.48628
					-1.50655
					-1.58328
					-1.67423
					-1.81147
					-1.82277
					-1.83338
					-1.84232
					-1.87861
					-1.90066
					-1.93874
					-1.98446
					-2.00736
					-2.05308
					-2.07654
					-2.08309
					-2.08335
					-2.12193
					-2.14881
					-2.26848
					-2.28383
					-2.28888
					-2.30867
					-2.39504
					-2.45052
					-2.47215
					-2.4883
					-2.48904
					-2.54315
					-2.61325
					-2.64797
					-2.70848
					-2.7515
					-2.83939
					-2.84256
					-3.17523
					-3.18188
					-3.21964
					-3.32972
					-3.71413
					-4.02733
					-4.24596
					-4.26703
					-4.28129
					-4.30554
					-4.3545
					-4.48656
					-4.88772
					-5.01891
					-5.3971
					-5.86487
					-6.22083
					-6.27478
					-6.48714
					-6.64999
					-6.70023

## Sheet: Fig3c
	Glycan coverage	AFAD relative to mean
1-18	0.912554	0.246459
35O22	0.673137	3.76092
3H+109L	1.6554	1.44801
8ANC195	0.830678	-0.0202979
b12	1.00386	-0.190377
CH103	1.1513	-2.15456
CH235.09	0.789982	0.534952
HJ16	0.903903	0.0231485
IOMA	0.873507	0.786046
PG9	1.76479	11.5851
PGT128	1.49607	7.34421
PGT135	1.35479	3.5947
PGT145	2.7264	15.2355
PGT151	0.924134	-0.811806
SF12	1.68996	6.36272
VRC01	0.881961	-0.604721
VRC13.01	0.974535	0.0256821
VRC16.01	0.84305	-2.22513
VRC26.25	2.6218	17.3421
VRC34.01	0.533267	-0.757207
VRC38.01	1.67135	7.57993
VRCPG05	1.55917	7.62281

## Sheet: Fig4a
CAP256-2909			CAP256-2G12			CAP256-PGT145			CAP256-N160K-2909			CAP256-N160K-2G12			CAP256-N160K-PGT145
Vers 3.43 Data Simulation			Vers 3.43 Data Simulation			Data Alignment: None			Vers 3.43 Data Simulation			Vers 3.43 Data Simulation			Data Alignment: None
Conc1	2e-07		Conc1	2e-07		Data Alignment Step: 0			Conc1	2e-07		Conc1	2e-07		Data Alignment Step: 0
Start1	270		Start1	270		t1D1c1	t1D1c1		Start1	270		Start1	270		t1A1c1	t1A1c1
Stop1	629.8		Stop1	629.8		Sample Loc: p1G1	Sample ID: Cap256.FP8v2		Stop1	629.8		Stop1	629.8		Sample Loc: p1A1	Sample ID: Cap256.N160K
Time1	Data1		Time1	Data1		Sample Conc: 200	Conc Unit: nM		Time1	Data1		Time1	Data1		Sample Conc: 200	Conc Unit: nM
270	-0.0136036		270	0.00963521		270	0		270	-0.0133656		270	0.00876203		270	0
270.2	-0.0134746		270.2	0.012574		270.2	0.00060153		270.2	-0.00967525		270.2	0.012196		270.2	0.00164139
270.4	-0.0134361		270.4	0.016225		270.4	0.00116468		270.4	-0.00527143		270.4	0.0173645		270.4	0.00355053
270.6	-0.0133627		270.6	0.0208948		270.6	0.00195582		270.6	-0.00029149		270.6	0.0234513		270.6	0.00544197
270.8	-0.0130221		270.8	0.0266834		270.8	0.00318692		270.8	0.00548281		270.8	0.0306209		270.8	0.00731021
271	-0.0133504		271	0.0326581		271	0.0045573		271	0.0119269		271	0.0388898		271	0.00962529
271.2	-0.0134188		271.2	0.0400047		271.2	0.00620704		271.2	0.0193217		271.2	0.048273		271.2	0.01194
271.4	-0.0137941		271.4	0.0477462		271.4	0.00796073		271.4	0.0266878		271.4	0.0585289		271.4	0.0143263
271.6	-0.0143452		271.6	0.0570993		271.6	0.010077		271.6	0.0345509		271.6	0.0689056		271.6	0.0164095
271.8	-0.0145691		271.8	0.0660941		271.8	0.0125502		271.8	0.0423192		271.8	0.0795513		271.8	0.0185973
272	-0.0146977		272	0.0757572		272	0.0148767		272	0.0500754		272	0.0902659		272	0.0202899
272.2	-0.0153374		272.2	0.0854502		272.2	0.0174913		272.2	0.0572897		272.2	0.100918		272.2	0.0216954
272.4	-0.0155031		272.4	0.0939661		272.4	0.0200032		272.4	0.0648607		272.4	0.111715		272.4	0.0227715
272.6	-0.0154514		272.6	0.102432		272.6	0.0222055		272.6	0.0715026		272.6	0.121869		272.6	0.0240991
272.8	-0.0157363		272.8	0.110913		272.8	0.0253814		272.8	0.0777016		272.8	0.131383		272.8	0.0246056
273	-0.0163469		273	0.119283		273	0.0280534		273	0.0832608		273	0.141095		273	0.0254104
273.2	-0.0161897		273.2	0.127187		273.2	0.0304591		273.2	0.0889714		273.2	0.150417		273.2	0.0260819
273.4	-0.0166827		273.4	0.134824		273.4	0.0325976		273.4	0.0942862		273.4	0.159728		273.4	0.0266013
273.6	-0.0164116		273.6	0.141879		273.6	0.0351712		273.6	0.0990078		273.6	0.16857		273.6	0.0273776
273.8	-0.016145		273.8	0.149497		273.8	0.0374472		273.8	0.103826		273.8	0.177123		273.8	0.0282116
274	-0.0159068		274	0.1568		274	0.039699		274	0.108571		274	0.185668		274	0.0292553
274.2	-0.0159209		274.2	0.164171		274.2	0.0419478		274.2	0.112857		274.2	0.193711		274.2	0.030184
274.4	-0.0159951		274.4	0.170855		274.4	0.0437265		274.4	0.116985		274.4	0.20184		274.4	0.0308617
274.6	-0.0159938		274.6	0.177577		274.6	0.0461124		274.6	0.120258		274.6	0.20913		274.6	0.0310607
274.8	-0.0160488		274.8	0.183586		274.8	0.0488631		274.8	0.123852		274.8	0.216006		274.8	0.0313453
275	-0.0167742		275	0.189257		275	0.0505041		275	0.127526		275	0.223097		275	0.0318265
275.2	-0.0172125		275.2	0.194869		275.2	0.0523667		275.2	0.130783		275.2	0.229638		275.2	0.0322354
275.4	-0.0177739		275.4	0.200537		275.4	0.0542228		275.4	0.13388		275.4	0.235679		275.4	0.0326225
275.6	-0.018325		275.6	0.206492		275.6	0.05619		275.6	0.137192		275.6	0.241099		275.6	0.0324841
275.8	-0.018149		275.8	0.211302		275.8	0.0583776		275.8	0.140002		275.8	0.246557		275.8	0.032535
276	-0.0183059		276	0.216501		276	0.0603389		276	0.143133		276	0.251985		276	0.0323944
276.2	-0.0188261		276.2	0.221215		276.2	0.0623846		276.2	0.146153		276.2	0.257237		276.2	0.0323085
276.4	-0.018569		276.4	0.225834		276.4	0.0642729		276.4	0.149105		276.4	0.263198		276.4	0.0323131
276.6	-0.0181462		276.6	0.23107		276.6	0.0662986		276.6	0.151808		276.6	0.268211		276.6	0.0326878
276.8	-0.0187048		276.8	0.235432		276.8	0.0687522		276.8	0.154197		276.8	0.273176		276.8	0.032167
277	-0.0190662		277	0.23967		277	0.0702774		277	0.156084		277	0.279025		277	0.0321179
277.2	-0.0188019		277.2	0.243776		277.2	0.0720452		277.2	0.15828		277.2	0.28448		277.2	0.032375
277.4	-0.0186521		277.4	0.247954		277.4	0.0740064		277.4	0.160266		277.4	0.289854		277.4	0.0324835
277.6	-0.0182022		277.6	0.252364		277.6	0.075736		277.6	0.161938		277.6	0.294722		277.6	0.032983
277.8	-0.0182996		277.8	0.257319		277.8	0.0773839		277.8	0.164044		277.8	0.299781		277.8	0.0333862
278	-0.0183029		278	0.261709		278	0.0793678		278	0.165678		278	0.30454		278	0.0342974
278.2	-0.0185998		278.2	0.265473		278.2	0.0811191		278.2	0.167495		278.2	0.309221		278.2	0.0346589
278.4	-0.0186967		278.4	0.26966		278.4	0.0829299		278.4	0.169056		278.4	0.313218		278.4	0.0347979
278.6	-0.0188927		278.6	0.273566		278.6	0.0854359		278.6	0.170017		278.6	0.317207		278.6	0.0349537
278.8	-0.0189297		278.8	0.276768		278.8	0.0877219		278.8	0.171908		278.8	0.32085		278.8	0.0352744
279	-0.0186711		279	0.280386		279	0.08893		279	0.173606		279	0.324959		279	0.0353181
279.2	-0.0186574		279.2	0.283518		279.2	0.0904629		279.2	0.17526		279.2	0.328218		279.2	0.0358138
279.4	-0.0185725		279.4	0.287299		279.4	0.0923033		279.4	0.177273		279.4	0.331455		279.4	0.0360619
279.6	-0.0184496		279.6	0.290415		279.6	0.0941496		279.6	0.178923		279.6	0.334027		279.6	0.0362888
279.8	-0.0180554		279.8	0.293724		279.8	0.0963122		279.8	0.180609		279.8	0.3373		279.8	0.0365916
280	-0.017951		280	0.297253		280	0.0979804		280	0.182631		280	0.339875		280	0.0366334
280.2	-0.0182369		280.2	0.300736		280.2	0.0995049		280.2	0.184063		280.2	0.342566		280.2	0.0366608
280.4	-0.0182582		280.4	0.304248		280.4	0.101046		280.4	0.185386		280.4	0.345806		280.4	0.0368534
280.6	-0.0185537		280.6	0.307255		280.6	0.102388		280.6	0.187051		280.6	0.348795		280.6	0.0363681
280.8	-0.0191559		280.8	0.309423		280.8	0.103704		280.8	0.18805		280.8	0.351858		280.8	0.0362511
281	-0.0191355		281	0.312004		281	0.104967		281	0.189577		281	0.355211		281	0.0361613
281.2	-0.0195511		281.2	0.314539		281.2	0.106759		281.2	0.19077		281.2	0.358022		281.2	0.036487
281.4	-0.0195626		281.4	0.317248		281.4	0.108208		281.4	0.191835		281.4	0.361058		281.4	0.0367433
281.6	-0.0199613		281.6	0.319697		281.6	0.109332		281.6	0.192756		281.6	0.364034		281.6	0.0370685
281.8	-0.0202394		281.8	0.321836		281.8	0.110776		281.8	0.193375		281.8	0.367322		281.8	0.0368091
282	-0.0202477		282	0.323694		282	0.112601		282	0.194638		282	0.369594		282	0.0372895
282.2	-0.0205987		282.2	0.32597		282.2	0.113751		282.2	0.195871		282.2	0.372394		282.2	0.037099
282.4	-0.0203406		282.4	0.328329		282.4	0.115396		282.4	0.196826		282.4	0.374721		282.4	0.037007
282.6	-0.0205519		282.6	0.330597		282.6	0.117222		282.6	0.198123		282.6	0.37725		282.6	0.0371955
282.8	-0.0202926		282.8	0.332279		282.8	0.118796		282.8	0.199391		282.8	0.379561		282.8	0.0368002
283	-0.0198436		283	0.334045		283	0.120338		283	0.200561		283	0.381855		283	0.0368059
283.2	-0.0196812		283.2	0.336181		283.2	0.121363		283.2	0.201941		283.2	0.383715		283.2	0.037151
283.4	-0.0195217		283.4	0.338086		283.4	0.123113		283.4	0.203248		283.4	0.385627		283.4	0.0375703
283.6	-0.0190803		283.6	0.339751		283.6	0.125026		283.6	0.204497		283.6	0.387141		283.6	0.0379022
283.8	-0.0188154		283.8	0.341843		283.8	0.126498		283.8	0.205747		283.8	0.389427		283.8	0.0379119
284	-0.0187443		284	0.343809		284	0.12788		284	0.206513		284	0.390846		284	0.03781
284.2	-0.0189873		284.2	0.345891		284.2	0.129545		284.2	0.207221		284.2	0.393108		284.2	0.0379186
284.4	-0.0191979		284.4	0.348112		284.4	0.131075		284.4	0.20836		284.4	0.39503		284.4	0.0381513
284.6	-0.0193628		284.6	0.350046		284.6	0.132439		284.6	0.209028		284.6	0.397018		284.6	0.0378072
284.8	-0.0196782		284.8	0.35154		284.8	0.133577		284.8	0.209587		284.8	0.398592		284.8	0.0379131
285	-0.0201025		285	0.353741		285	0.134734		285	0.210379		285	0.400832		285	0.0377335
285.2	-0.0205696		285.2	0.355454		285.2	0.136027		285.2	0.210599		285.2	0.402967		285.2	0.0382634
285.4	-0.0205825		285.4	0.357467		285.4	0.137125		285.4	0.211229		285.4	0.404734		285.4	0.0386428
285.6	-0.0211832		285.6	0.35889		285.6	0.138009		285.6	0.21229		285.6	0.406523		285.6	0.0386172
285.8	-0.0213071		285.8	0.360739		285.8	0.139545		285.8	0.212717		285.8	0.408269		285.8	0.0388231
286	-0.0213052		286	0.362357		286	0.14072		286	0.213746		286	0.409956		286	0.0391322
286.2	-0.0210565		286.2	0.364478		286.2	0.141495		286.2	0.214388		286.2	0.412025		286.2	0.0391017
286.4	-0.0211968		286.4	0.366114		286.4	0.142933		286.4	0.215027		286.4	0.413328		286.4	0.0393163
286.6	-0.0215508		286.6	0.367971		286.6	0.144529		286.6	0.215544		286.6	0.415185		286.6	0.0393681
286.8	-0.0219599		286.8	0.369292		286.8	0.145859		286.8	0.215708		286.8	0.416913		286.8	0.0394222
287	-0.0216544		287	0.370992		287	0.147188		287	0.216294		287	0.418261		287	0.0400103
287.2	-0.0216275		287.2	0.372504		287.2	0.148153		287.2	0.216585		287.2	0.419755		287.2	0.0402058
287.4	-0.0219549		287.4	0.373818		287.4	0.150115		287.4	0.216795		287.4	0.421347		287.4	0.0408621
287.6	-0.0217703		287.6	0.375079		287.6	0.152095		287.6	0.217196		287.6	0.422733		287.6	0.0406062
287.8	-0.021406		287.8	0.375948		287.8	0.153555		287.8	0.217502		287.8	0.424746		287.8	0.0400989
288	-0.0215417		288	0.377508		288	0.155352		288	0.217929		288	0.425887		288	0.0394433
288.2	-0.0213675		288.2	0.378835		288.2	0.157149		288.2	0.218604		288.2	0.427191		288.2	0.0391339
288.4	-0.0213691		288.4	0.379859		288.4	0.158132		288.4	0.21942		288.4	0.428555		288.4	0.0391314
288.6	-0.0210015		288.6	0.381029		288.6	0.159092		288.6	0.219725		288.6	0.429987		288.6	0.0387711
288.8	-0.0214047		288.8	0.382109		288.8	0.159551		288.8	0.220463		288.8	0.431094		288.8	0.0388185
289	-0.02164		289	0.383452		289	0.160344		289	0.221613		289	0.432064		289	0.0386577
289.2	-0.0214523		289.2	0.38423		289.2	0.161292		289.2	0.222243		289.2	0.432912		289.2	0.03849
289.4	-0.0214775		289.4	0.385276		289.4	0.162156		289.4	0.223729		289.4	0.433812		289.4	0.0386505
289.6	-0.0215155		289.6	0.386224		289.6	0.162555		289.6	0.224352		289.6	0.434911		289.6	0.0383034
289.8	-0.0216564		289.8	0.387589		289.8	0.163739		289.8	0.224933		289.8	0.435777		289.8	0.0383946
290	-0.0216607		290	0.388914		290	0.164405		290	0.225597		290	0.436764		290	0.0381287
290.2	-0.0220794		290.2	0.390106		290.2	0.165526		290.2	0.226215		290.2	0.437362		290.2	0.0381693
290.4	-0.0223862		290.4	0.391696		290.4	0.166978		290.4	0.226897		290.4	0.438405		290.4	0.038531
290.6	-0.0221206		290.6	0.39336		290.6	0.167984		290.6	0.227201		290.6	0.439448		290.6	0.0386856
290.8	-0.0225066		290.8	0.394714		290.8	0.1689		290.8	0.227314		290.8	0.440494		290.8	0.0386482
291	-0.0222842		291	0.395739		291	0.17015		291	0.227539		291	0.441464		291	0.0390088
291.2	-0.0224152		291.2	0.396618		291.2	0.171721		291.2	0.227336		291.2	0.442679		291.2	0.0389102
291.4	-0.022672		291.4	0.398012		291.4	0.172911		291.4	0.227458		291.4	0.444302		291.4	0.0390905
291.6	-0.0224606		291.6	0.39871		291.6	0.17416		291.6	0.227773		291.6	0.445677		291.6	0.0390194
291.8	-0.0221317		291.8	0.399292		291.8	0.175214		291.8	0.22809		291.8	0.446895		291.8	0.038991
292	-0.0222638		292	0.400786		292	0.176539		292	0.228258		292	0.448053		292	0.0388833
292.2	-0.0224447		292.2	0.401679		292.2	0.177439		292.2	0.228283		292.2	0.44925		292.2	0.0395049
292.4	-0.022491		292.4	0.402496		292.4	0.178447		292.4	0.22909		292.4	0.450201		292.4	0.0397058
292.6	-0.0224799		292.6	0.403293		292.6	0.179009		292.6	0.229416		292.6	0.451301		292.6	0.0396808
292.8	-0.0227511		292.8	0.404052		292.8	0.17936		292.8	0.229857		292.8	0.452116		292.8	0.0393924
293	-0.0227929		293	0.404711		293	0.179902		293	0.230303		293	0.453307		293	0.0393375
293.2	-0.0230314		293.2	0.40536		293.2	0.180342		293.2	0.230545		293.2	0.454382		293.2	0.0393666
293.4	-0.0237659		293.4	0.406174		293.4	0.181455		293.4	0.231259		293.4	0.455345		293.4	0.0396728
293.6	-0.0247384		293.6	0.407204		293.6	0.18229		293.6	0.231783		293.6	0.455822		293.6	0.039689
293.8	-0.0253147		293.8	0.408394		293.8	0.183715		293.8	0.232188		293.8	0.456646		293.8	0.0395339
294	-0.0257097		294	0.409608		294	0.184511		294	0.232463		294	0.457321		294	0.0393815
294.2	-0.0260482		294.2	0.410367		294.2	0.185762		294.2	0.233242		294.2	0.458266		294.2	0.039613
294.4	-0.0259849		294.4	0.411314		294.4	0.186447		294.4	0.233732		294.4	0.459516		294.4	0.0398729
294.6	-0.0260829		294.6	0.411449		294.6	0.187276		294.6	0.234153		294.6	0.459924		294.6	0.0393712
294.8	-0.0264519		294.8	0.411346		294.8	0.188485		294.8	0.234296		294.8	0.461001		294.8	0.0392928
295	-0.0263853		295	0.412068		295	0.189561		295	0.234493		295	0.461818		295	0.0396316
295.2	-0.0258934		295.2	0.412239		295.2	0.190644		295.2	0.234265		295.2	0.462716		295.2	0.0396695
295.4	-0.026072		295.4	0.413226		295.4	0.191221		295.4	0.234584		295.4	0.463742		295.4	0.0399426
295.6	-0.0258445		295.6	0.413571		295.6	0.192415		295.6	0.235049		295.6	0.464365		295.6	0.0405099
295.8	-0.0253746		295.8	0.414384		295.8	0.193279		295.8	0.235146		295.8	0.465139		295.8	0.040219
296	-0.025448		296	0.41562		296	0.194749		296	0.23486		296	0.466394		296	0.0399622
296.2	-0.0254071		296.2	0.416064		296.2	0.195066		296.2	0.235585		296.2	0.466492		296.2	0.0399882
296.4	-0.0250532		296.4	0.416084		296.4	0.196012		296.4	0.236116		296.4	0.467142		296.4	0.039573
296.6	-0.0244365		296.6	0.416938		296.6	0.19605		296.6	0.236677		296.6	0.468566		296.6	0.0391396
296.8	-0.0241323		296.8	0.417992		296.8	0.196938		296.8	0.236756		296.8	0.469208		296.8	0.0389579
297	-0.0240589		297	0.419079		297	0.197624		297	0.23722		297	0.469692		297	0.0391111
297.2	-0.0240652		297.2	0.42004		297.2	0.198835		297.2	0.238318		297.2	0.469717		297.2	0.0385858
297.4	-0.0240747		297.4	0.421126		297.4	0.199661		297.4	0.238699		297.4	0.469582		297.4	0.0382399
297.6	-0.0239477		297.6	0.421973		297.6	0.200207		297.6	0.239388		297.6	0.469513		297.6	0.0376631
297.8	-0.023683		297.8	0.423291		297.8	0.200941		297.8	0.239177		297.8	0.469893		297.8	0.0374396
298	-0.0237541		298	0.424376		298	0.201171		298	0.239321		298	0.470635		298	0.0376088
298.2	-0.023854		298.2	0.42458		298.2	0.20211		298.2	0.239943		298.2	0.471379		298.2	0.0375188
298.4	-0.0238812		298.4	0.424973		298.4	0.202476		298.4	0.239829		298.4	0.471868		298.4	0.0374497
298.6	-0.0239804		298.6	0.425489		298.6	0.203713		298.6	0.239876		298.6	0.472226		298.6	0.0371725
298.8	-0.0239668		298.8	0.426084		298.8	0.204301		298.8	0.240005		298.8	0.472824		298.8	0.0371766
299	-0.0245496		299	0.426964		299	0.20522		299	0.24012		299	0.473788		299	0.0374919
299.2	-0.0249294		299.2	0.426935		299.2	0.205819		299.2	0.240134		299.2	0.474302		299.2	0.0379874
299.4	-0.0256587		299.4	0.427746		299.4	0.206414		299.4	0.24072		299.4	0.475059		299.4	0.0383971
299.6	-0.0264627		299.6	0.427746		299.6	0.207271		299.6	0.240634		299.6	0.476249		299.6	0.0388394
299.8	-0.026888		299.8	0.428002		299.8	0.208085		299.8	0.240426		299.8	0.476852		299.8	0.0389705
300	-0.0274401		300	0.428249		300	0.20904		300	0.240363		300	0.478083		300	0.0394073
300.2	-0.0276546		300.2	0.428043		300.2	0.209244		300.2	0.240993		300.2	0.479029		300.2	0.0397246
300.4	-0.0276648		300.4	0.428165		300.4	0.210124		300.4	0.2412		300.4	0.480044		300.4	0.0398559
300.6	-0.0274971		300.6	0.429266		300.6	0.211009		300.6	0.241554		300.6	0.481145		300.6	0.039843
300.8	-0.0274628		300.8	0.429715		300.8	0.212234		300.8	0.241931		300.8	0.481722		300.8	0.0400226
301	-0.0277315		301	0.430365		301	0.213136		301	0.242366		301	0.48188		301	0.0400918
301.2	-0.0278822		301.2	0.431055		301.2	0.214142		301.2	0.243205		301.2	0.482264		301.2	0.0395121
301.4	-0.0279474		301.4	0.431743		301.4	0.213865		301.4	0.243327		301.4	0.482484		301.4	0.0393936
301.6	-0.0280662		301.6	0.432692		301.6	0.2147		301.6	0.243442		301.6	0.483159		301.6	0.039151
301.8	-0.0281096		301.8	0.433748		301.8	0.215735		301.8	0.243456		301.8	0.483532		301.8	0.0395765
302	-0.0280489		302	0.434831		302	0.21658		302	0.243605		302	0.484334		302	0.0394373
302.2	-0.0280742		302.2	0.435629		302.2	0.218014		302.2	0.243992		302.2	0.484377		302.2	0.0393186
302.4	-0.0282384		302.4	0.436743		302.4	0.218609		302.4	0.243751		302.4	0.48471		302.4	0.0391154
302.6	-0.028355		302.6	0.437774		302.6	0.219524		302.6	0.243771		302.6	0.484804		302.6	0.0390947
302.8	-0.0286706		302.8	0.438086		302.8	0.219832		302.8	0.244183		302.8	0.485003		302.8	0.0387202
303	-0.0292288		303	0.438312		303	0.220863		303	0.244033		303	0.485361		303	0.0388719
303.2	-0.0288661		303.2	0.438375		303.2	0.221178		303.2	0.243972		303.2	0.485327		303.2	0.0386106
303.4	-0.0289755		303.4	0.439068		303.4	0.222116		303.4	0.243786		303.4	0.486056		303.4	0.0386034
303.6	-0.0290914		303.6	0.439243		303.6	0.222386		303.6	0.243571		303.6	0.486224		303.6	0.0391159
303.8	-0.0289282		303.8	0.438825		303.8	0.222898		303.8	0.243676		303.8	0.486079		303.8	0.0394608
304	-0.0290555		304	0.438608		304	0.223333		304	0.243572		304	0.486536		304	0.0399121
304.2	-0.0286435		304.2	0.438504		304.2	0.22425		304.2	0.243981		304.2	0.48735		304.2	0.0398056
304.4	-0.0286292		304.4	0.43892		304.4	0.224973		304.4	0.244126		304.4	0.487577		304.4	0.0393288
304.6	-0.0292496		304.6	0.43948		304.6	0.225996		304.6	0.24459		304.6	0.488664		304.6	0.0393289
304.8	-0.0290982		304.8	0.43938		304.8	0.226647		304.8	0.245374		304.8	0.489267		304.8	0.0392616
305	-0.029543		305	0.439621		305	0.227118		305	0.245582		305	0.489416		305	0.0385791
305.2	-0.0293777		305.2	0.439578		305.2	0.227376		305.2	0.246226		305.2	0.489994		305.2	0.0385183
305.4	-0.0295812		305.4	0.440183		305.4	0.227326		305.4	0.246401		305.4	0.490629		305.4	0.0382946
305.6	-0.0294701		305.6	0.441006		305.6	0.228136		305.6	0.246384		305.6	0.491021		305.6	0.0378728
305.8	-0.029592		305.8	0.441306		305.8	0.228271		305.8	0.24645		305.8	0.491408		305.8	0.0377624
306	-0.0294814		306	0.44229		306	0.22876		306	0.246632		306	0.492198		306	0.0382414
306.2	-0.0290108		306.2	0.442957		306.2	0.22905		306.2	0.246737		306.2	0.492499		306.2	0.0383441
306.4	-0.0287427		306.4	0.44356		306.4	0.229264		306.4	0.24679		306.4	0.49318		306.4	0.038646
306.6	-0.0286582		306.6	0.44464		306.6	0.230092		306.6	0.24708		306.6	0.493971		306.6	0.0389485
306.8	-0.0283451		306.8	0.445295		306.8	0.23027		306.8	0.247423		306.8	0.494659		306.8	0.0385977
307	-0.0284307		307	0.446226		307	0.231336		307	0.247421		307	0.495375		307	0.038785
307.2	-0.0285494		307.2	0.447112		307.2	0.231923		307.2	0.247346		307.2	0.496004		307.2	0.0388833
307.4	-0.0290837		307.4	0.448426		307.4	0.232558		307.4	0.247353		307.4	0.496437		307.4	0.0396184
307.6	-0.0291408		307.6	0.448207		307.6	0.232938		307.6	0.247565		307.6	0.496756		307.6	0.0399816
307.8	-0.0297776		307.8	0.448431		307.8	0.233996		307.8	0.247908		307.8	0.497714		307.8	0.0397829
308	-0.030175		308	0.448443		308	0.235095		308	0.248239		308	0.498349		308	0.0398355
308.2	-0.0302235		308.2	0.448897		308.2	0.236017		308.2	0.248516		308.2	0.499421		308.2	0.0397335
308.4	-0.0311733		308.4	0.448901		308.4	0.236445		308.4	0.248407		308.4	0.499702		308.4	0.0391207
308.6	-0.031335		308.6	0.448794		308.6	0.237092		308.6	0.24876		308.6	0.500344		308.6	0.0391623
308.8	-0.030857		308.8	0.448749		308.8	0.237786		308.8	0.248199		308.8	0.500188		308.8	0.0385536
309	-0.0309837		309	0.449089		309	0.238486		309	0.248137		309	0.500093		309	0.0381614
309.2	-0.0307407		309.2	0.449591		309.2	0.238687		309.2	0.247739		309.2	0.500592		309.2	0.0387283
309.4	-0.031074		309.4	0.45093		309.4	0.239386		309.4	0.247277		309.4	0.501137		309.4	0.0380302
309.6	-0.0308859		309.6	0.451174		309.6	0.239433		309.6	0.246705		309.6	0.501552		309.6	0.0377271
309.8	-0.0308593		309.8	0.451276		309.8	0.239774		309.8	0.246651		309.8	0.501878		309.8	0.0378808
310	-0.0303026		310	0.451566		310	0.240308		310	0.2469		310	0.502259		310	0.0383422
310.2	-0.0305157		310.2	0.452235		310.2	0.24016		310.2	0.246893		310.2	0.502643		310.2	0.0384238
310.4	-0.0306273		310.4	0.453159		310.4	0.240668		310.4	0.247104		310.4	0.503372		310.4	0.0389292
310.6	-0.0305829		310.6	0.454046		310.6	0.240882		310.6	0.247528		310.6	0.504		310.6	0.0388791
310.8	-0.0306162		310.8	0.45453		310.8	0.240854		310.8	0.247483		310.8	0.504145		310.8	0.0388671
311	-0.0313566		311	0.455217		311	0.241767		311	0.247661		311	0.50455		311	0.0391442
311.2	-0.0313934		311.2	0.455341		311.2	0.242075		311.2	0.247763		311.2	0.504611		311.2	0.039263
311.4	-0.031478		311.4	0.455812		311.4	0.242542		311.4	0.248241		311.4	0.504598		311.4	0.0395251
311.6	-0.0315697		311.6	0.455518		311.6	0.243433		311.6	0.248681		311.6	0.505025		311.6	0.039614
311.8	-0.0324357		311.8	0.455691		311.8	0.244068		311.8	0.249264		311.8	0.505699		311.8	0.0398319
312	-0.0324326		312	0.455454		312	0.244445		312	0.249686		312	0.505768		312	0.040085
312.2	-0.032406		312.2	0.455114		312.2	0.244667		312.2	0.249867		312.2	0.505784		312.2	0.0403049
312.4	-0.0327451		312.4	0.455028		312.4	0.245322		312.4	0.249811		312.4	0.505983		312.4	0.0396686
312.6	-0.0328243		312.6	0.455449		312.6	0.245796		312.6	0.24995		312.6	0.506285		312.6	0.0397578
312.8	-0.0328283		312.8	0.456055		312.8	0.246356		312.8	0.250021		312.8	0.506399		312.8	0.0396728
313	-0.033063		313	0.456721		313	0.246911		313	0.250515		313	0.507074		313	0.0397134
313.2	-0.0332073		313.2	0.457051		313.2	0.247379		313.2	0.249936		313.2	0.507609		313.2	0.039954
313.4	-0.0332305		313.4	0.457068		313.4	0.248765		313.4	0.249851		313.4	0.508313		313.4	0.0397914
313.6	-0.033251		313.6	0.456939		313.6	0.248958		313.6	0.250244		313.6	0.50851		313.6	0.0397793
313.8	-0.0332176		313.8	0.456874		313.8	0.249625		313.8	0.250217		313.8	0.508869		313.8	0.0396692
314	-0.0332053		314	0.457132		314	0.24968		314	0.250249		314	0.508947		314	0.0397888
314.2	-0.0335664		314.2	0.458032		314.2	0.24981		314.2	0.250248		314.2	0.5089		314.2	0.0401157
314.4	-0.0329519		314.4	0.458979		314.4	0.25051		314.4	0.250311		314.4	0.509126		314.4	0.0404917
314.6	-0.0326616		314.6	0.459319		314.6	0.251373		314.6	0.250026		314.6	0.509008		314.6	0.0403325
314.8	-0.0324253		314.8	0.460023		314.8	0.25257		314.8	0.250035		314.8	0.50935		314.8	0.0402702
315	-0.0324244		315	0.460513		315	0.253294		315	0.250312		315	0.5092		315	0.040522
315.2	-0.0324458		315.2	0.460591		315.2	0.254024		315.2	0.250029		315.2	0.509082		315.2	0.0403217
315.4	-0.0328334		315.4	0.461218		315.4	0.254926		315.4	0.250172		315.4	0.509545		315.4	0.0399391
315.6	-0.0330863		315.6	0.461266		315.6	0.255775		315.6	0.250237		315.6	0.510144		315.6	0.0399022
315.8	-0.0334108		315.8	0.461831		315.8	0.256337		315.8	0.25027		315.8	0.510629		315.8	0.0398196
316	-0.0329829		316	0.461544		316	0.256731		316	0.250661		316	0.510629		316	0.0397458
316.2	-0.0334932		316.2	0.461133		316.2	0.257014		316.2	0.250725		316.2	0.511381		316.2	0.0396159
316.4	-0.0340281		316.4	0.461803		316.4	0.257244		316.4	0.250655		316.4	0.511597		316.4	0.0390193
316.6	-0.0341374		316.6	0.462045		316.6	0.25756		316.6	0.250375		316.6	0.511894		316.6	0.0388069
316.8	-0.033967		316.8	0.462075		316.8	0.257734		316.8	0.250474		316.8	0.511827		316.8	0.0386022
317	-0.0340245		317	0.461776		317	0.257976		317	0.250483		317	0.51247		317	0.0381622
317.2	-0.0341232		317.2	0.461539		317.2	0.258066		317.2	0.250437		317.2	0.512625		317.2	0.0382638
317.4	-0.0337225		317.4	0.461637		317.4	0.258601		317.4	0.250751		317.4	0.513174		317.4	0.0381558
317.6	-0.0338483		317.6	0.461976		317.6	0.2581		317.6	0.250999		317.6	0.513528		317.6	0.0378727
317.8	-0.0334484		317.8	0.461912		317.8	0.25813		317.8	0.250694		317.8	0.513867		317.8	0.0376857
318	-0.0329824		318	0.46183		318	0.258066		318	0.250684		318	0.513565		318	0.0378706
318.2	-0.0333143		318.2	0.461792		318.2	0.258891		318.2	0.250572		318.2	0.51375		318.2	0.0382763
318.4	-0.0332639		318.4	0.462414		318.4	0.259451		318.4	0.25051		318.4	0.513497		318.4	0.0384807
318.6	-0.0332594		318.6	0.462421		318.6	0.260088		318.6	0.250435		318.6	0.513428		318.6	0.0382888
318.8	-0.0335798		318.8	0.463182		318.8	0.260583		318.8	0.250883		318.8	0.513609		318.8	0.0389133
319	-0.0338159		319	0.463466		319	0.260815		319	0.251205		319	0.513366		319	0.0393695
319.2	-0.0343608		319.2	0.463975		319.2	0.26122		319.2	0.250998		319.2	0.513761		319.2	0.0395488
319.4	-0.0345653		319.4	0.464741		319.4	0.261841		319.4	0.251279		319.4	0.514436		319.4	0.0395596
319.6	-0.0346287		319.6	0.464714		319.6	0.262319		319.6	0.251319		319.6	0.514649		319.6	0.0403953
319.8	-0.0351027		319.8	0.464845		319.8	0.262698		319.8	0.251601		319.8	0.514809		319.8	0.0409324
320	-0.0356472		320	0.46447		320	0.26312		320	0.25159		320	0.515097		320	0.0409375
320.2	-0.036384		320.2	0.464859		320.2	0.263469		320.2	0.251711		320.2	0.5155		320.2	0.0408604
320.4	-0.0366559		320.4	0.465576		320.4	0.263814		320.4	0.251359		320.4	0.514898		320.4	0.0406475
320.6	-0.0365269		320.6	0.466014		320.6	0.264365		320.6	0.25104		320.6	0.515183		320.6	0.0408359
320.8	-0.0367087		320.8	0.465547		320.8	0.26457		320.8	0.251322		320.8	0.515792		320.8	0.0407878
321	-0.0368705		321	0.465768		321	0.265012		321	0.251522		321	0.516702		321	0.0408343
321.2	-0.0366971		321.2	0.46605		321.2	0.265176		321.2	0.251427		321.2	0.517061		321.2	0.0406879
321.4	-0.036215		321.4	0.466525		321.4	0.265337		321.4	0.251242		321.4	0.518118		321.4	0.0403681
321.6	-0.0361677		321.6	0.466767		321.6	0.265438		321.6	0.250846		321.6	0.518482		321.6	0.040092
321.8	-0.0357338		321.8	0.466558		321.8	0.266088		321.8	0.251092		321.8	0.51841		321.8	0.0398058
322	-0.0359415		322	0.466611		322	0.266323		322	0.250684		322	0.518582		322	0.039733
322.2	-0.0360866		322.2	0.46654		322.2	0.266904		322.2	0.251184		322.2	0.519073		322.2	0.0398311
322.4	-0.0358994		322.4	0.467409		322.4	0.266735		322.4	0.2514		322.4	0.519133		322.4	0.0395561
322.6	-0.0360158		322.6	0.467466		322.6	0.267073		322.6	0.251806		322.6	0.519904		322.6	0.0396596
322.8	-0.0360043		322.8	0.467912		322.8	0.267253		322.8	0.252375		322.8	0.520309		322.8	0.0402803
323	-0.0357107		323	0.468256		323	0.267601		323	0.252612		323	0.520173		323	0.0404079
323.2	-0.0360451		323.2	0.46869		323.2	0.26761		323.2	0.252919		323.2	0.520836		323.2	0.0403921
323.4	-0.0360111		323.4	0.468267		323.4	0.268072		323.4	0.253264		323.4	0.521067		323.4	0.0403649
323.6	-0.0361189		323.6	0.467668		323.6	0.268191		323.6	0.253363		323.6	0.521468		323.6	0.0406182
323.8	-0.0362852		323.8	0.467777		323.8	0.269093		323.8	0.253368		323.8	0.521488		323.8	0.0401788
324	-0.0361688		324	0.467674		324	0.269494		324	0.253567		324	0.522168		324	0.0398604
324.2	-0.036506		324.2	0.468145		324.2	0.269928		324.2	0.253927		324.2	0.52235		324.2	0.0399138
324.4	-0.0366283		324.4	0.468481		324.4	0.270153		324.4	0.253561		324.4	0.522338		324.4	0.039826
324.6	-0.0363965		324.6	0.468882		324.6	0.270251		324.6	0.253547		324.6	0.522586		324.6	0.0398846
324.8	-0.0362403		324.8	0.468675		324.8	0.270444		324.8	0.253487		324.8	0.522944		324.8	0.0394284
325	-0.0364202		325	0.469488		325	0.270993		325	0.253085		325	0.523002		325	0.0391448
325.2	-0.0362433		325.2	0.470224		325.2	0.271214		325.2	0.252667		325.2	0.523144		325.2	0.0386062
325.4	-0.036109		325.4	0.470715		325.4	0.272213		325.4	0.252765		325.4	0.523263		325.4	0.0384823
325.6	-0.0363998		325.6	0.471188		325.6	0.273012		325.6	0.252762		325.6	0.522896		325.6	0.0383001
325.8	-0.0362972		325.8	0.471484		325.8	0.273548		325.8	0.253178		325.8	0.523569		325.8	0.0380617
326	-0.0364346		326	0.472316		326	0.272911		326	0.252677		326	0.523988		326	0.0379303
326.2	-0.0358706		326.2	0.4724		326.2	0.273209		326.2	0.253327		326.2	0.524956		326.2	0.0376568
326.4	-0.0360876		326.4	0.4727		326.4	0.273802		326.4	0.253201		326.4	0.524953		326.4	0.0379004
326.6	-0.0361916		326.6	0.472761		326.6	0.274077		326.6	0.253425		326.6	0.524935		326.6	0.0383359
326.8	-0.036123		326.8	0.472775		326.8	0.274525		326.8	0.254003		326.8	0.524733		326.8	0.0390587
327	-0.0363687		327	0.472789		327	0.275114		327	0.254567		327	0.524517		327	0.0394797
327.2	-0.0365534		327.2	0.472388		327.2	0.2756		327.2	0.255174		327.2	0.524831		327.2	0.0398479
327.4	-0.0368094		327.4	0.471711		327.4	0.276039		327.4	0.255163		327.4	0.525133		327.4	0.0403406
327.6	-0.0369351		327.6	0.471622		327.6	0.276617		327.6	0.255221		327.6	0.525349		327.6	0.0408076
327.8	-0.0369806		327.8	0.471827		327.8	0.277172		327.8	0.255343		327.8	0.525394		327.8	0.0408609
328	-0.0373666		328	0.471891		328	0.276895		328	0.255762		328	0.526054		328	0.0411891
328.2	-0.0377228		328.2	0.472496		328.2	0.277313		328.2	0.255085		328.2	0.525879		328.2	0.0413121
328.4	-0.0373018		328.4	0.472436		328.4	0.277599		328.4	0.254868		328.4	0.525524		328.4	0.0410991
328.6	-0.0371233		328.6	0.472844		328.6	0.277523		328.6	0.254782		328.6	0.525556		328.6	0.0410083
328.8	-0.0372152		328.8	0.473312		328.8	0.278095		328.8	0.254873		328.8	0.525576		328.8	0.0405577
329	-0.0374123		329	0.473966		329	0.278558		329	0.254634		329	0.526121		329	0.0401793
329.2	-0.0375271		329.2	0.474496		329.2	0.278617		329.2	0.254373		329.2	0.526313		329.2	0.039722
329.4	-0.0375846		329.4	0.475093		329.4	0.278787		329.4	0.254208		329.4	0.526422		329.4	0.0393357
329.6	-0.0377031		329.6	0.47546		329.6	0.278722		329.6	0.254043		329.6	0.526779		329.6	0.0388469
329.8	-0.0379375		329.8	0.475513		329.8	0.278407		329.8	0.253736		329.8	0.527532		329.8	0.0385693
330	-0.0377035		330	0.475947		330	0.278273		330	0.253715		330	0.52753		330	0.038356
330.2	-0.0377585		330.2	0.475564		330.2	0.279031		330.2	0.253773		330.2	0.528085		330.2	0.0381585
330.4	-0.037878		330.4	0.475303		330.4	0.279554		330.4	0.253802		330.4	0.527563		330.4	0.0383049
330.6	-0.0380119		330.6	0.475511		330.6	0.27953		330.6	0.25411		330.6	0.527265		330.6	0.0385384
330.8	-0.0381868		330.8	0.47525		330.8	0.280047		330.8	0.254828		330.8	0.527448		330.8	0.0391743
331	-0.0385295		331	0.475604		331	0.280461		331	0.255642		331	0.527498		331	0.0396558
331.2	-0.0385928		331.2	0.475688		331.2	0.280986		331.2	0.256016		331.2	0.527523		331.2	0.040302
331.4	-0.0386279		331.4	0.475919		331.4	0.28131		331.4	0.256603		331.4	0.528086		331.4	0.0408743
331.6	-0.0383442		331.6	0.476074		331.6	0.281497		331.6	0.256328		331.6	0.528015		331.6	0.0411734
331.8	-0.0386028		331.8	0.476215		331.8	0.281496		331.8	0.256373		331.8	0.528079		331.8	0.0413258
332	-0.0385969		332	0.476679		332	0.281838		332	0.256657		332	0.527913		332	0.0410766
332.2	-0.0383651		332.2	0.477067		332.2	0.282313		332.2	0.2564		332.2	0.527933		332.2	0.0407415
332.4	-0.0380193		332.4	0.477089		332.4	0.28253		332.4	0.257159		332.4	0.527828		332.4	0.0402785
332.6	-0.0384532		332.6	0.477552		332.6	0.282398		332.6	0.257361		332.6	0.528146		332.6	0.039877
332.8	-0.0388009		332.8	0.47752		332.8	0.282826		332.8	0.257441		332.8	0.528259		332.8	0.0392016
333	-0.0386443		333	0.477205		333	0.28283		333	0.256863		333	0.528822		333	0.0385056
333.2	-0.0389062		333.2	0.477486		333.2	0.282762		333.2	0.256766		333.2	0.528843		333.2	0.0381605
333.4	-0.0390104		333.4	0.477808		333.4	0.282965		333.4	0.256594		333.4	0.528792		333.4	0.0377488
333.6	-0.0388307		333.6	0.477468		333.6	0.283382		333.6	0.256753		333.6	0.528628		333.6	0.0377293
333.8	-0.0389483		333.8	0.477644		333.8	0.283475		333.8	0.256764		333.8	0.528444		333.8	0.0375259
334	-0.0387657		334	0.477756		334	0.284108		334	0.256266		334	0.528701		334	0.0375325
334.2	-0.0388743		334.2	0.477362		334.2	0.284744		334.2	0.256119		334.2	0.528674		334.2	0.0376739
334.4	-0.0384594		334.4	0.477633		334.4	0.285407		334.4	0.25626		334.4	0.528541		334.4	0.0381758
334.6	-0.0386709		334.6	0.477863		334.6	0.285493		334.6	0.256307		334.6	0.528398		334.6	0.0388032
334.8	-0.0387608		334.8	0.47799		334.8	0.28569		334.8	0.256633		334.8	0.528374		334.8	0.039164
335	-0.0386466		335	0.478576		335	0.28605		335	0.256963		335	0.528168		335	0.0394708
335.2	-0.0384961		335.2	0.478759		335.2	0.286479		335.2	0.256585		335.2	0.52829		335.2	0.0397849
335.4	-0.0382542		335.4	0.479144		335.4	0.286735		335.4	0.256664		335.4	0.528552		335.4	0.0397901
335.6	-0.037989		335.6	0.479361		335.6	0.286922		335.6	0.256292		335.6	0.529058		335.6	0.0393961
335.8	-0.0387948		335.8	0.479865		335.8	0.287198		335.8	0.256302		335.8	0.529323		335.8	0.0397436
336	-0.0392536		336	0.480587		336	0.287802		336	0.25667		336	0.529841		336	0.0391375
336.2	-0.0398951		336.2	0.480903		336.2	0.287765		336.2	0.256315		336.2	0.530282		336.2	0.0392137
336.4	-0.0404379		336.4	0.480793		336.4	0.287818		336.4	0.256185		336.4	0.530223		336.4	0.0388684
336.6	-0.0411101		336.6	0.480949		336.6	0.288534		336.6	0.255961		336.6	0.530413		336.6	0.0381911
336.8	-0.0411958		336.8	0.480305		336.8	0.289304		336.8	0.255827		336.8	0.530657		336.8	0.0379508
337	-0.0411802		337	0.479832		337	0.289513		337	0.2556		337	0.530904		337	0.0376537
337.2	-0.0414979		337.2	0.480472		337.2	0.28935		337.2	0.255615		337.2	0.530635		337.2	0.0377143
337.4	-0.0416409		337.4	0.4805		337.4	0.289965		337.4	0.255205		337.4	0.531		337.4	0.0378388
337.6	-0.0414534		337.6	0.480195		337.6	0.290181		337.6	0.254961		337.6	0.530954		337.6	0.0381892
337.8	-0.041124		337.8	0.480368		337.8	0.290579		337.8	0.254916		337.8	0.530989		337.8	0.0380461
338	-0.0411944		338	0.479858		338	0.291004		338	0.254827		338	0.531791		338	0.0381493
338.2	-0.0408012		338.2	0.479535		338.2	0.291517		338.2	0.255209		338.2	0.531814		338.2	0.0381422
338.4	-0.0407683		338.4	0.479585		338.4	0.291095		338.4	0.254869		338.4	0.531767		338.4	0.0382746
338.6	-0.0408521		338.6	0.47914		338.6	0.290942		338.6	0.255063		338.6	0.531495		338.6	0.0380957
338.8	-0.0411099		338.8	0.479448		338.8	0.290966		338.8	0.254849		338.8	0.531629		338.8	0.0381189
339	-0.0409218		339	0.479447		339	0.291255		339	0.254884		339	0.532073		339	0.0378633
339.2	-0.0409958		339.2	0.479567		339.2	0.291588		339.2	0.254871		339.2	0.532099		339.2	0.0377627
339.4	-0.0408852		339.4	0.47948		339.4	0.291739		339.4	0.255122		339.4	0.532534		339.4	0.0377256
339.6	-0.0413005		339.6	0.479817		339.6	0.292284		339.6	0.255139		339.6	0.533278		339.6	0.0377099
339.8	-0.0423426		339.8	0.480228		339.8	0.29276		339.8	0.254563		339.8	0.53355		339.8	0.038304
340	-0.0425412		340	0.48085		340	0.29336		340	0.254757		340	0.533556		340	0.0381985
340.2	-0.0430948		340.2	0.481158		340.2	0.293391		340.2	0.254209		340.2	0.532911		340.2	0.03872
340.4	-0.0429407		340.4	0.481406		340.4	0.29377		340.4	0.254277		340.4	0.532951		340.4	0.0384208
340.6	-0.042885		340.6	0.481638		340.6	0.294172		340.6	0.254757		340.6	0.53318		340.6	0.0384009
340.8	-0.0430141		340.8	0.48147		340.8	0.294449		340.8	0.254523		340.8	0.533359		340.8	0.0388542
341	-0.0431515		341	0.481425		341	0.29409		341	0.254256		341	0.533141		341	0.0392224
341.2	-0.0432433		341.2	0.48207		341.2	0.294185		341.2	0.254118		341.2	0.532768		341.2	0.039732
341.4	-0.0428082		341.4	0.482616		341.4	0.294431		341.4	0.253931		341.4	0.533534		341.4	0.0399891
341.6	-0.0424126		341.6	0.482632		341.6	0.294314		341.6	0.254139		341.6	0.533345		341.6	0.039624
341.8	-0.0422696		341.8	0.483014		341.8	0.294633		341.8	0.25427		341.8	0.533132		341.8	0.0393534
342	-0.0424017		342	0.482919		342	0.294651		342	0.254432		342	0.533741		342	0.0391458
342.2	-0.0423561		342.2	0.483389		342.2	0.295081		342.2	0.254319		342.2	0.53375		342.2	0.039231
342.4	-0.0424729		342.4	0.483658		342.4	0.294922		342.4	0.254363		342.4	0.53405		342.4	0.0393148
342.6	-0.0424902		342.6	0.483885		342.6	0.295582		342.6	0.254917		342.6	0.534046		342.6	0.0393927
342.8	-0.042562		342.8	0.484187		342.8	0.295904		342.8	0.255333		342.8	0.534543		342.8	0.0392991
343	-0.0426779		343	0.483812		343	0.296236		343	0.255735		343	0.535187		343	0.0387121
343.2	-0.0425504		343.2	0.484103		343.2	0.296237		343.2	0.256054		343.2	0.535018		343.2	0.0386343
343.4	-0.0429399		343.4	0.483892		343.4	0.29601		343.4	0.25635		343.4	0.53551		343.4	0.0386235
343.6	-0.043427		343.6	0.483898		343.6	0.296276		343.6	0.256601		343.6	0.536162		343.6	0.0386513
343.8	-0.0430854		343.8	0.483759		343.8	0.296381		343.8	0.256677		343.8	0.536326		343.8	0.0390775
344	-0.0431615		344	0.483756		344	0.296344		344	0.257035		344	0.536063		344	0.0391421
344.2	-0.0433199		344.2	0.483579		344.2	0.296145		344.2	0.257141		344.2	0.53672		344.2	0.0392685
344.4	-0.0430677		344.4	0.483222		344.4	0.296323		344.4	0.257493		344.4	0.537111		344.4	0.038961
344.6	-0.043106		344.6	0.482948		344.6	0.296104		344.6	0.257325		344.6	0.537474		344.6	0.038722
344.8	-0.0436318		344.8	0.48289		344.8	0.296198		344.8	0.257275		344.8	0.537817		344.8	0.0386624
345	-0.0437358		345	0.48296		345	0.296466		345	0.257409		345	0.537703		345	0.0385159
345.2	-0.0439414		345.2	0.483236		345.2	0.296588		345.2	0.257216		345.2	0.537836		345.2	0.0385033
345.4	-0.0439484		345.4	0.483654		345.4	0.297016		345.4	0.256728		345.4	0.538415		345.4	0.0383056
345.6	-0.0441743		345.6	0.483363		345.6	0.297822		345.6	0.256417		345.6	0.538431		345.6	0.0378324
345.8	-0.0444761		345.8	0.483338		345.8	0.298189		345.8	0.256027		345.8	0.538039		345.8	0.0374392
346	-0.0447136		346	0.48357		346	0.298462		346	0.256205		346	0.538231		346	0.0373165
346.2	-0.0447383		346.2	0.484013		346.2	0.298805		346.2	0.256183		346.2	0.538122		346.2	0.0372604
346.4	-0.0446556		346.4	0.483605		346.4	0.299225		346.4	0.256022		346.4	0.538199		346.4	0.0371427
346.6	-0.0447233		346.6	0.484037		346.6	0.299838		346.6	0.256235		346.6	0.537983		346.6	0.0371243
346.8	-0.0447975		346.8	0.484246		346.8	0.300065		346.8	0.256481		346.8	0.538421		346.8	0.0368145
347	-0.0443831		347	0.484536		347	0.299992		347	0.256291		347	0.538753		347	0.0366482
347.2	-0.043905		347.2	0.485298		347.2	0.29987		347.2	0.256697		347.2	0.538314		347.2	0.0364547
347.4	-0.044104		347.4	0.485114		347.4	0.299865		347.4	0.256795		347.4	0.538362		347.4	0.0368958
347.6	-0.0441092		347.6	0.484998		347.6	0.299978		347.6	0.256801		347.6	0.538477		347.6	0.0370415
347.8	-0.0439356		347.8	0.485457		347.8	0.300364		347.8	0.256744		347.8	0.538227		347.8	0.0373101
348	-0.0443662		348	0.485466		348	0.300357		348	0.256935		348	0.538291		348	0.0374594
348.2	-0.0439041		348.2	0.485575		348.2	0.300417		348.2	0.256594		348.2	0.538681		348.2	0.0375489
348.4	-0.0443335		348.4	0.485712		348.4	0.300571		348.4	0.256054		348.4	0.538402		348.4	0.0378004
348.6	-0.0444209		348.6	0.486355		348.6	0.300679		348.6	0.255563		348.6	0.538602		348.6	0.0379877
348.8	-0.0449865		348.8	0.486922		348.8	0.301349		348.8	0.255401		348.8	0.5388		348.8	0.038404
349	-0.0447145		349	0.487596		349	0.30202		349	0.254892		349	0.538525		349	0.0386013
349.2	-0.0448001		349.2	0.48793		349.2	0.301394		349.2	0.254726		349.2	0.53858		349.2	0.0389862
349.4	-0.0449491		349.4	0.488129		349.4	0.301937		349.4	0.254471		349.4	0.538672		349.4	0.0389094
349.6	-0.0448502		349.6	0.488229		349.6	0.302519		349.6	0.254548		349.6	0.538258		349.6	0.0384934
349.8	-0.0450498		349.8	0.488133		349.8	0.302848		349.8	0.254808		349.8	0.537976		349.8	0.0380819
350	-0.0455996		350	0.488199		350	0.302782		350	0.254858		350	0.537675		350	0.038275
350.2	-0.0456239		350.2	0.487798		350.2	0.302957		350.2	0.254974		350.2	0.537569		350.2	0.0384366
350.4	-0.0455122		350.4	0.487356		350.4	0.303408		350.4	0.25467		350.4	0.53791		350.4	0.0384963
350.6	-0.0456432		350.6	0.487445		350.6	0.303622		350.6	0.255034		350.6	0.538454		350.6	0.0383977
350.8	-0.0456013		350.8	0.487475		350.8	0.304033		350.8	0.255096		350.8	0.538686		350.8	0.0384806
351	-0.0453824		351	0.486956		351	0.30416		351	0.255186		351	0.539068		351	0.0382141
351.2	-0.0458035		351.2	0.487109		351.2	0.304721		351.2	0.255878		351.2	0.539468		351.2	0.0379041
351.4	-0.0460391		351.4	0.486665		351.4	0.304842		351.4	0.256149		351.4	0.539899		351.4	0.038256
351.6	-0.0464198		351.6	0.486278		351.6	0.305013		351.6	0.25616		351.6	0.540177		351.6	0.0378172
351.8	-0.0464866		351.8	0.486142		351.8	0.305357		351.8	0.256414		351.8	0.540293		351.8	0.0377424
352	-0.0463998		352	0.48589		352	0.305148		352	0.25643		352	0.54048		352	0.0380581
352.2	-0.0460772		352.2	0.486263		352.2	0.304923		352.2	0.255818		352.2	0.540398		352.2	0.0380626
352.4	-0.0465812		352.4	0.487152		352.4	0.304464		352.4	0.255709		352.4	0.540418		352.4	0.0380344
352.6	-0.0460584		352.6	0.488001		352.6	0.304515		352.6	0.255657		352.6	0.540768		352.6	0.038148
352.8	-0.0458352		352.8	0.488375		352.8	0.30443		352.8	0.255601		352.8	0.540926		352.8	0.0380257
353	-0.045426		353	0.489091		353	0.304033		353	0.256179		353	0.541104		353	0.0377737
353.2	-0.0456976		353.2	0.489477		353.2	0.303366		353.2	0.256649		353.2	0.541414		353.2	0.037612
353.4	-0.045309		353.4	0.489628		353.4	0.304014		353.4	0.25689		353.4	0.541296		353.4	0.0372671
353.6	-0.0451514		353.6	0.490139		353.6	0.304721		353.6	0.257052		353.6	0.540992		353.6	0.0371384
353.8	-0.045524		353.8	0.490859		353.8	0.304701		353.8	0.257235		353.8	0.540952		353.8	0.0372919
354	-0.0455552		354	0.490894		354	0.304684		354	0.256715		354	0.540288		354	0.0375366
354.2	-0.0452525		354.2	0.490421		354.2	0.305058		354.2	0.256499		354.2	0.540884		354.2	0.0378046
354.4	-0.0452797		354.4	0.49041		354.4	0.305366		354.4	0.255962		354.4	0.54171		354.4	0.0377552
354.6	-0.0456121		354.6	0.490077		354.6	0.305888		354.6	0.25584		354.6	0.541842		354.6	0.037804
354.8	-0.0458055		354.8	0.489934		354.8	0.30635		354.8	0.255369		354.8	0.541946		354.8	0.0379112
355	-0.0460347		355	0.48893		355	0.306187		355	0.255413		355	0.542151		355	0.0376174
355.2	-0.0458944		355.2	0.488684		355.2	0.306839		355.2	0.255423		355.2	0.542334		355.2	0.0372339
355.4	-0.0460324		355.4	0.488325		355.4	0.307001		355.4	0.254921		355.4	0.542389		355.4	0.0373289
355.6	-0.046252		355.6	0.487699		355.6	0.307027		355.6	0.254935		355.6	0.542151		355.6	0.0368631
355.8	-0.0460642		355.8	0.487186		355.8	0.307272		355.8	0.255034		355.8	0.542172		355.8	0.037127
356	-0.046068		356	0.487207		356	0.307392		356	0.254729		356	0.542313		356	0.0372377
356.2	-0.0459937		356.2	0.486822		356.2	0.306856		356.2	0.254853		356.2	0.542156		356.2	0.0371801
356.4	-0.0461249		356.4	0.487243		356.4	0.306979		356.4	0.254993		356.4	0.542387		356.4	0.0370347
356.6	-0.0455764		356.6	0.48792		356.6	0.307201		356.6	0.255557		356.6	0.542825		356.6	0.0373638
356.8	-0.0462705		356.8	0.48879		356.8	0.307025		356.8	0.255727		356.8	0.54256		356.8	0.0372545
357	-0.0464805		357	0.489517		357	0.307288		357	0.255918		357	0.542872		357	0.0369988
357.2	-0.046596		357.2	0.489932		357.2	0.307348		357.2	0.256235		357.2	0.542963		357.2	0.037033
357.4	-0.0464825		357.4	0.490721		357.4	0.30792		357.4	0.25632		357.4	0.542812		357.4	0.0364909
357.6	-0.0472959		357.6	0.491292		357.6	0.308428		357.6	0.25624		357.6	0.542961		357.6	0.0367042
357.8	-0.0478408		357.8	0.491825		357.8	0.308468		357.8	0.255976		357.8	0.543271		357.8	0.0367814
358	-0.0478823		358	0.491933		358	0.308606		358	0.254891		358	0.543313		358	0.03688
358.2	-0.048105		358.2	0.492128		358.2	0.308788		358.2	0.254926		358.2	0.544127		358.2	0.03682
358.4	-0.0483317		358.4	0.492442		358.4	0.309338		358.4	0.254961		358.4	0.544534		358.4	0.0366343
358.6	-0.048391		358.6	0.492719		358.6	0.309261		358.6	0.25481		358.6	0.544341		358.6	0.0367029
358.8	-0.0487925		358.8	0.493153		358.8	0.309176		358.8	0.254073		358.8	0.544635		358.8	0.0368389
359	-0.0488245		359	0.492947		359	0.30906		359	0.254208		359	0.544546		359	0.036552
359.2	-0.0489711		359.2	0.493024		359.2	0.309317		359.2	0.254034		359.2	0.544732		359.2	0.036561
359.4	-0.0492715		359.4	0.492817		359.4	0.309053		359.4	0.254206		359.4	0.544557		359.4	0.0369027
359.6	-0.0492783		359.6	0.492279		359.6	0.309445		359.6	0.25466		359.6	0.544827		359.6	0.0367557
359.8	-0.0492551		359.8	0.491918		359.8	0.30991		359.8	0.254334		359.8	0.544786		359.8	0.0370496
360	-0.049282		360	0.49152		360	0.310334		360	0.254455		360	0.544968		360	0.0368448
360.2	-0.0493741		360.2	0.490968		360.2	0.310405		360.2	0.254581		360.2	0.545027		360.2	0.0372471
360.4	-0.0491163		360.4	0.491572		360.4	0.31064		360.4	0.254897		360.4	0.545259		360.4	0.0369975
360.6	-0.0491391		360.6	0.492032		360.6	0.310568		360.6	0.25581		360.6	0.545197		360.6	0.0369812
360.8	-0.0500796		360.8	0.492175		360.8	0.310786		360.8	0.255675		360.8	0.54481		360.8	0.0367612
361	-0.0502645		361	0.491578		361	0.311486		361	0.256066		361	0.544459		361	0.0364628
361.2	-0.0501229		361.2	0.491513		361.2	0.311663		361.2	0.25662		361.2	0.544395		361.2	0.0366767
361.4	-0.0508577		361.4	0.491511		361.4	0.312144		361.4	0.256126		361.4	0.544755		361.4	0.0363629
361.6	-0.0509606		361.6	0.491258		361.6	0.312638		361.6	0.255911		361.6	0.545066		361.6	0.0365598
361.8	-0.0507579		361.8	0.491323		361.8	0.312284		361.8	0.254977		361.8	0.545124		361.8	0.0363881
362	-0.050233		362	0.49185		362	0.312505		362	0.254484		362	0.545273		362	0.0364886
362.2	-0.0500634		362.2	0.492396		362.2	0.312934		362.2	0.25507		362.2	0.545189		362.2	0.0364723
362.4	-0.0502431		362.4	0.492946		362.4	0.31326		362.4	0.254798		362.4	0.545493		362.4	0.0366586
362.6	-0.0503055		362.6	0.493164		362.6	0.313055		362.6	0.254343		362.6	0.545182		362.6	0.0365523
362.8	-0.0503279		362.8	0.493616		362.8	0.313413		362.8	0.253838		362.8	0.544822		362.8	0.0364686
363	-0.0501023		363	0.493562		363	0.313578		363	0.254037		363	0.544669		363	0.0362085
363.2	-0.0499809		363.2	0.493689		363.2	0.313659		363.2	0.254289		363.2	0.544801		363.2	0.0361069
363.4	-0.0496426		363.4	0.493376		363.4	0.313882		363.4	0.254487		363.4	0.54469		363.4	0.0361403
363.6	-0.0498544		363.6	0.493278		363.6	0.314128		363.6	0.25467		363.6	0.544983		363.6	0.0358658
363.8	-0.0499711		363.8	0.492957		363.8	0.31438		363.8	0.254535		363.8	0.544514		363.8	0.0359061
364	-0.0501979		364	0.492793		364	0.314514		364	0.254659		364	0.544814		364	0.0361793
364.2	-0.0500993		364.2	0.492656		364.2	0.314008		364.2	0.254939		364.2	0.545		364.2	0.0362224
364.4	-0.0500469		364.4	0.492565		364.4	0.314026		364.4	0.255318		364.4	0.545274		364.4	0.0363046
364.6	-0.0505003		364.6	0.492158		364.6	0.313959		364.6	0.256036		364.6	0.545104		364.6	0.0361119
364.8	-0.0509896		364.8	0.491886		364.8	0.313874		364.8	0.256021		364.8	0.545208		364.8	0.036366
365	-0.0512551		365	0.491933		365	0.313908		365	0.256284		365	0.54482		365	0.0365257
365.2	-0.0509895		365.2	0.4923		365.2	0.313703		365.2	0.255935		365.2	0.545238		365.2	0.0370304
365.4	-0.0517286		365.4	0.491992		365.4	0.313731		365.4	0.255563		365.4	0.545902		365.4	0.0366843
365.6	-0.0513909		365.6	0.491356		365.6	0.314		365.6	0.255253		365.6	0.546331		365.6	0.0364933
365.8	-0.0512941		365.8	0.491502		365.8	0.313756		365.8	0.254644		365.8	0.54629		365.8	0.0363096
366	-0.0511539		366	0.492048		366	0.313896		366	0.254961		366	0.546335		366	0.0363972
366.2	-0.0517072		366.2	0.492594		366.2	0.313672		366.2	0.254618		366.2	0.54581		366.2	0.0363733
366.4	-0.0520461		366.4	0.492818		366.4	0.31415		366.4	0.254421		366.4	0.546079		366.4	0.0359071
366.6	-0.0519527		366.6	0.492506		366.6	0.314454		366.6	0.254503		366.6	0.54604		366.6	0.0350234
366.8	-0.0518299		366.8	0.493169		366.8	0.314488		366.8	0.254581		366.8	0.545593		366.8	0.0345347
367	-0.0517016		367	0.493679		367	0.31448		367	0.25457		367	0.546275		367	0.0343314
367.2	-0.0513432		367.2	0.49353		367.2	0.314505		367.2	0.254411		367.2	0.54655		367.2	0.0339311
367.4	-0.0513244		367.4	0.493856		367.4	0.314612		367.4	0.254562		367.4	0.546397		367.4	0.0343384
367.6	-0.0519472		367.6	0.494373		367.6	0.314715		367.6	0.254535		367.6	0.546258		367.6	0.0339971
367.8	-0.0518071		367.8	0.494756		367.8	0.31529		367.8	0.254054		367.8	0.546655		367.8	0.0342783
368	-0.0515014		368	0.494842		368	0.315503		368	0.254042		368	0.547296		368	0.0347384
368.2	-0.0510202		368.2	0.494954		368.2	0.315634		368.2	0.254158		368.2	0.547743		368.2	0.0349125
368.4	-0.0509833		368.4	0.49512		368.4	0.316151		368.4	0.254181		368.4	0.548203		368.4	0.0355552
368.6	-0.05077		368.6	0.494793		368.6	0.315711		368.6	0.254602		368.6	0.548629		368.6	0.0354727
368.8	-0.0510255		368.8	0.495354		368.8	0.316203		368.8	0.255031		368.8	0.549268		368.8	0.0357795
369	-0.0513576		369	0.495874		369	0.316535		369	0.255068		369	0.549291		369	0.036334
369.2	-0.0511255		369.2	0.495908		369.2	0.316644		369.2	0.255521		369.2	0.5501		369.2	0.0367107
369.4	-0.051498		369.4	0.495656		369.4	0.316987		369.4	0.255581		369.4	0.550426		369.4	0.0362784
369.6	-0.0513911		369.6	0.495496		369.6	0.316876		369.6	0.255576		369.6	0.55083		369.6	0.0362255
369.8	-0.0516669		369.8	0.49596		369.8	0.316709		369.8	0.255443		369.8	0.551004		369.8	0.0364378
370	-0.0522129		370	0.496353		370	0.316516		370	0.255649		370	0.550532		370	0.0361674
370.2	-0.0528391		370.2	0.49673		370.2	0.316618		370.2	0.255437		370.2	0.550364		370.2	0.0356902
370.4	-0.0529647		370.4	0.496423		370.4	0.317303		370.4	0.255724		370.4	0.550689		370.4	0.0350995
370.6	-0.0530022		370.6	0.495903		370.6	0.317019		370.6	0.25525		370.6	0.550147		370.6	0.0348018
370.8	-0.0532047		370.8	0.495651		370.8	0.31642		370.8	0.255086		370.8	0.549191		370.8	0.0347785
371	-0.053374		371	0.495711		371	0.316747		371	0.254484		371	0.549354		371	0.0351938
371.2	-0.0536572		371.2	0.495695		371.2	0.316793		371.2	0.25365		371.2	0.54918		371.2	0.0353277
371.4	-0.0536639		371.4	0.495841		371.4	0.317152		371.4	0.253609		371.4	0.548539		371.4	0.0358357
371.6	-0.0537308		371.6	0.495808		371.6	0.317416		371.6	0.253048		371.6	0.54864		371.6	0.0352708
371.8	-0.0533453		371.8	0.495728		371.8	0.317772		371.8	0.252535		371.8	0.548986		371.8	0.0357328
372	-0.0529454		372	0.495229		372	0.318221		372	0.252357		372	0.549043		372	0.0361139
372.2	-0.0527494		372.2	0.495523		372.2	0.318181		372.2	0.252115		372.2	0.548948		372.2	0.0363042
372.4	-0.0527422		372.4	0.495255		372.4	0.318346		372.4	0.252288		372.4	0.549085		372.4	0.0363615
372.6	-0.0525837		372.6	0.494875		372.6	0.318265		372.6	0.252566		372.6	0.549441		372.6	0.0366011
372.8	-0.0530412		372.8	0.495522		372.8	0.318735		372.8	0.252525		372.8	0.549481		372.8	0.0370805
373	-0.0529497		373	0.495881		373	0.319095		373	0.252436		373	0.549747		373	0.0380312
373.2	-0.0525048		373.2	0.496394		373.2	0.319369		373.2	0.252793		373.2	0.54964		373.2	0.0380583
373.4	-0.0526149		373.4	0.496502		373.4	0.319608		373.4	0.252562		373.4	0.549307		373.4	0.0380307
373.6	-0.0528186		373.6	0.496401		373.6	0.31927		373.6	0.252806		373.6	0.549487		373.6	0.0378425
373.8	-0.0534821		373.8	0.496558		373.8	0.319394		373.8	0.252998		373.8	0.54943		373.8	0.0373691
374	-0.053833		374	0.496744		374	0.319318		374	0.252813		374	0.548877		374	0.0362727
374.2	-0.0538891		374.2	0.496509		374.2	0.319626		374.2	0.252964		374.2	0.548747		374.2	0.0356633
374.4	-0.0538266		374.4	0.496307		374.4	0.319679		374.4	0.252715		374.4	0.548924		374.4	0.0349196
374.6	-0.0537447		374.6	0.495873		374.6	0.319396		374.6	0.252345		374.6	0.548216		374.6	0.0347796
374.8	-0.0539145		374.8	0.495592		374.8	0.319349		374.8	0.252561		374.8	0.547974		374.8	0.0344691
375	-0.0542171		375	0.496168		375	0.319529		375	0.252552		375	0.548395		375	0.0343394
375.2	-0.0543708		375.2	0.496339		375.2	0.31921		375.2	0.252492		375.2	0.548831		375.2	0.0339997
375.4	-0.0539654		375.4	0.496237		375.4	0.319157		375.4	0.252624		375.4	0.548706		375.4	0.0336721
375.6	-0.0536595		375.6	0.496857		375.6	0.318952		375.6	0.252401		375.6	0.54947		375.6	0.0329
375.8	-0.0535205		375.8	0.497145		375.8	0.318971		375.8	0.252193		375.8	0.549862		375.8	0.0330658
376	-0.0531236		376	0.497116		376	0.318749		376	0.252469		376	0.550297		376	0.0330186
376.2	-0.05339		376.2	0.497313		376.2	0.318677		376.2	0.252635		376.2	0.550348		376.2	0.0333682
376.4	-0.0535289		376.4	0.497286		376.4	0.319073		376.4	0.252655		376.4	0.550512		376.4	0.0334194
376.6	-0.0534044		376.6	0.497297		376.6	0.319082		376.6	0.252668		376.6	0.55083		376.6	0.0338602
376.8	-0.0535751		376.8	0.497433		376.8	0.319531		376.8	0.252535		376.8	0.550735		376.8	0.0344955
377	-0.0535706		377	0.497133		377	0.320588		377	0.25246		377	0.550376		377	0.0348382
377.2	-0.053507		377.2	0.497045		377.2	0.320934		377.2	0.25267		377.2	0.550075		377.2	0.0345154
377.4	-0.0537383		377.4	0.496665		377.4	0.32093		377.4	0.252748		377.4	0.550061		377.4	0.0343718
377.6	-0.0539512		377.6	0.496722		377.6	0.321029		377.6	0.252835		377.6	0.5501		377.6	0.0339982
377.8	-0.0543414		377.8	0.496723		377.8	0.321432		377.8	0.253045		377.8	0.549991		377.8	0.0336693
378	-0.0541616		378	0.496693		378	0.321719		378	0.252599		378	0.55004		378	0.0335995
378.2	-0.0542004		378.2	0.496438		378.2	0.322466		378.2	0.252907		378.2	0.549717		378.2	0.0338569
378.4	-0.0538053		378.4	0.496046		378.4	0.322567		378.4	0.252782		378.4	0.549795		378.4	0.0336947
378.6	-0.0533441		378.6	0.495528		378.6	0.32246		378.6	0.252865		378.6	0.549782		378.6	0.0342914
378.8	-0.053495		378.8	0.495626		378.8	0.322394		378.8	0.253213		378.8	0.549535		378.8	0.0342855
379	-0.053362		379	0.495709		379	0.322292		379	0.25336		379	0.549803		379	0.0341904
379.2	-0.0530206		379.2	0.496052		379.2	0.322525		379.2	0.253121		379.2	0.550351		379.2	0.0344577
379.4	-0.052566		379.4	0.496473		379.4	0.322053		379.4	0.252712		379.4	0.550343		379.4	0.0348356
379.6	-0.0522023		379.6	0.49678		379.6	0.32232		379.6	0.252844		379.6	0.550659		379.6	0.034798
379.8	-0.0524328		379.8	0.496695		379.8	0.322007		379.8	0.253233		379.8	0.550801		379.8	0.0350999
380	-0.0526081		380	0.496775		380	0.322116		380	0.253269		380	0.551016		380	0.0350604
380.2	-0.0530811		380.2	0.497092		380.2	0.322478		380.2	0.253064		380.2	0.55096		380.2	0.0352257
380.4	-0.0530874		380.4	0.497489		380.4	0.322475		380.4	0.252746		380.4	0.551167		380.4	0.034901
380.6	-0.0533184		380.6	0.497333		380.6	0.322725		380.6	0.25218		380.6	0.550887		380.6	0.0350456
380.8	-0.0537265		380.8	0.497213		380.8	0.323259		380.8	0.252055		380.8	0.551173		380.8	0.0354169
381	-0.0541387		381	0.497113		381	0.32393		381	0.251658		381	0.55124		381	0.0354928
381.2	-0.0545959		381.2	0.497687		381.2	0.32404		381.2	0.25192		381.2	0.551723		381.2	0.0353494
381.4	-0.0548273		381.4	0.497747		381.4	0.323752		381.4	0.251984		381.4	0.552102		381.4	0.0359181
381.6	-0.0551374		381.6	0.497671		381.6	0.324147		381.6	0.252084		381.6	0.552058		381.6	0.0360914
381.8	-0.0553348		381.8	0.497514		381.8	0.324353		381.8	0.252386		381.8	0.551894		381.8	0.0358111
382	-0.0554454		382	0.497557		382	0.324822		382	0.252258		382	0.551661		382	0.0363076
382.2	-0.0556569		382.2	0.496895		382.2	0.324936		382.2	0.252551		382.2	0.551485		382.2	0.0363943
382.4	-0.0553774		382.4	0.49721		382.4	0.324667		382.4	0.252685		382.4	0.551659		382.4	0.0359905
382.6	-0.0555883		382.6	0.496849		382.6	0.324428		382.6	0.252723		382.6	0.551814		382.6	0.0361156
382.8	-0.0556079		382.8	0.497262		382.8	0.32441		382.8	0.252539		382.8	0.551334		382.8	0.0356968
383	-0.0555457		383	0.497064		383	0.324444		383	0.252209		383	0.551377		383	0.0352767
383.2	-0.0555914		383.2	0.497629		383.2	0.324235		383.2	0.25222		383.2	0.551655		383.2	0.035334
383.4	-0.055554		383.4	0.4975		383.4	0.323834		383.4	0.252096		383.4	0.551342		383.4	0.0351214
383.6	-0.0559577		383.6	0.497833		383.6	0.323897		383.6	0.25268		383.6	0.551701		383.6	0.0347087
383.8	-0.0564409		383.8	0.498309		383.8	0.323596		383.8	0.253016		383.8	0.551312		383.8	0.0341623
384	-0.0562222		384	0.498312		384	0.323935		384	0.252754		384	0.551002		384	0.0338139
384.2	-0.0561561		384.2	0.498981		384.2	0.323821		384.2	0.253242		384.2	0.551158		384.2	0.0338308
384.4	-0.0563323		384.4	0.499487		384.4	0.323663		384.4	0.252739		384.4	0.551364		384.4	0.0339798
384.6	-0.0562279		384.6	0.499059		384.6	0.324252		384.6	0.252672		384.6	0.551323		384.6	0.0341325
384.8	-0.0561456		384.8	0.499277		384.8	0.324396		384.8	0.253342		384.8	0.552017		384.8	0.0345675
385	-0.0560049		385	0.499355		385	0.324482		385	0.253365		385	0.552162		385	0.0347734
385.2	-0.055921		385.2	0.499521		385.2	0.324573		385.2	0.253547		385.2	0.552796		385.2	0.0350799
385.4	-0.0560725		385.4	0.498977		385.4	0.324567		385.4	0.253719		385.4	0.552851		385.4	0.0352537
385.6	-0.056053		385.6	0.498452		385.6	0.325026		385.6	0.253692		385.6	0.552749		385.6	0.0349299
385.8	-0.0562146		385.8	0.49826		385.8	0.325531		385.8	0.253485		385.8	0.552802		385.8	0.034978
386	-0.0560176		386	0.498394		386	0.326146		386	0.253351		386	0.552978		386	0.0356774
386.2	-0.0560891		386.2	0.498256		386.2	0.325595		386.2	0.253195		386.2	0.55348		386.2	0.0354455
386.4	-0.0564435		386.4	0.498453		386.4	0.325618		386.4	0.252803		386.4	0.553612		386.4	0.0354095
386.6	-0.0563709		386.6	0.497987		386.6	0.325509		386.6	0.252391		386.6	0.553513		386.6	0.0356342
386.8	-0.056453		386.8	0.49842		386.8	0.32537		386.8	0.252031		386.8	0.553234		386.8	0.0354737
387	-0.0567479		387	0.498034		387	0.32555		387	0.251408		387	0.553503		387	0.0352986
387.2	-0.057125		387.2	0.497959		387.2	0.325554		387.2	0.251892		387.2	0.55388		387.2	0.0357542
387.4	-0.057276		387.4	0.498021		387.4	0.325493		387.4	0.251837		387.4	0.553808		387.4	0.0357262
387.6	-0.0576178		387.6	0.497992		387.6	0.325438		387.6	0.252177		387.6	0.553863		387.6	0.0356098
387.8	-0.0576472		387.8	0.498418		387.8	0.326061		387.8	0.252476		387.8	0.55338		387.8	0.0352042
388	-0.0576812		388	0.49826		388	0.325804		388	0.252888		388	0.553842		388	0.0350883
388.2	-0.0582996		388.2	0.498772		388.2	0.325925		388.2	0.253598		388.2	0.554359		388.2	0.0349719
388.4	-0.0584816		388.4	0.498777		388.4	0.326349		388.4	0.252846		388.4	0.554422		388.4	0.0350488
388.6	-0.0579674		388.6	0.498413		388.6	0.326774		388.6	0.253081		388.6	0.554035		388.6	0.0348152
388.8	-0.0580291		388.8	0.4986		388.8	0.32698		388.8	0.253152		388.8	0.554415		388.8	0.0347355
389	-0.0579013		389	0.498611		389	0.326942		389	0.252512		389	0.554524		389	0.0345871
389.2	-0.0577858		389.2	0.498408		389.2	0.32738		389.2	0.252307		389.2	0.554405		389.2	0.0343745
389.4	-0.057815		389.4	0.498093		389.4	0.327451		389.4	0.25199		389.4	0.553795		389.4	0.0337887
389.6	-0.0573655		389.6	0.498146		389.6	0.32801		389.6	0.251287		389.6	0.5537		389.6	0.0341373
389.8	-0.0571575		389.8	0.498229		389.8	0.328331		389.8	0.251187		389.8	0.553404		389.8	0.034119
390	-0.0564824		390	0.49791		390	0.328424		390	0.251136		390	0.552959		390	0.0336963
390.2	-0.0562994		390.2	0.497904		390.2	0.328222		390.2	0.250677		390.2	0.552871		390.2	0.0333644
390.4	-0.0564656		390.4	0.497957		390.4	0.328221		390.4	0.250355		390.4	0.552362		390.4	0.0334471
390.6	-0.0559682		390.6	0.497797		390.6	0.328021		390.6	0.250235		390.6	0.552145		390.6	0.0334383
390.8	-0.0568812		390.8	0.498144		390.8	0.32771		390.8	0.250343		390.8	0.551769		390.8	0.0333004
391	-0.0573441		391	0.498037		391	0.32755		391	0.250162		391	0.552058		391	0.0334238
391.2	-0.0576276		391.2	0.49786		391.2	0.32767		391.2	0.250699		391.2	0.552122		391.2	0.0336315
391.4	-0.057557		391.4	0.498176		391.4	0.327542		391.4	0.250491		391.4	0.552178		391.4	0.0333733
391.6	-0.0579807		391.6	0.498264		391.6	0.327686		391.6	0.250785		391.6	0.552308		391.6	0.0331384
391.8	-0.0586088		391.8	0.499258		391.8	0.327441		391.8	0.251733		391.8	0.552777		391.8	0.0331034
392	-0.0587845		392	0.499242		392	0.326797		392	0.252498		392	0.552733		392	0.0331637
392.2	-0.0589457		392.2	0.499484		392.2	0.327034		392.2	0.25249		392.2	0.552861		392.2	0.0333988
392.4	-0.0588248		392.4	0.499652		392.4	0.327409		392.4	0.252339		392.4	0.55291		392.4	0.0336807
392.6	-0.0585541		392.6	0.499942		392.6	0.327106		392.6	0.252371		392.6	0.552892		392.6	0.0337419
392.8	-0.058453		392.8	0.49967		392.8	0.326947		392.8	0.252236		392.8	0.553595		392.8	0.0335826
393	-0.0580471		393	0.499728		393	0.326825		393	0.251997		393	0.553667		393	0.0335386
393.2	-0.0581254		393.2	0.499856		393.2	0.32677		393.2	0.252208		393.2	0.553819		393.2	0.0333259
393.4	-0.0582561		393.4	0.499814		393.4	0.327128		393.4	0.252045		393.4	0.553965		393.4	0.0335547
393.6	-0.0579707		393.6	0.500073		393.6	0.328133		393.6	0.25249		393.6	0.554152		393.6	0.0337693
393.8	-0.057763		393.8	0.499908		393.8	0.32856		393.8	0.252922		393.8	0.554113		393.8	0.0330462
394	-0.0580927		394	0.500149		394	0.328869		394	0.252024		394	0.554203		394	0.0329544
394.2	-0.0584322		394.2	0.500725		394.2	0.329461		394.2	0.251948		394.2	0.554621		394.2	0.0332037
394.4	-0.0591053		394.4	0.500912		394.4	0.329792		394.4	0.25194		394.4	0.554487		394.4	0.0330265
394.6	-0.0598883		394.6	0.500821		394.6	0.330066		394.6	0.251998		394.6	0.554623		394.6	0.0329285
394.8	-0.0605992		394.8	0.501038		394.8	0.330278		394.8	0.251716		394.8	0.554301		394.8	0.0326553
395	-0.0605658		395	0.50059		395	0.330567		395	0.251284		395	0.554305		395	0.0325609
395.2	-0.0608256		395.2	0.500341		395.2	0.33094		395.2	0.251239		395.2	0.554206		395.2	0.0323615
395.4	-0.0609011		395.4	0.500407		395.4	0.331335		395.4	0.250999		395.4	0.554418		395.4	0.0322188
395.6	-0.0610512		395.6	0.500558		395.6	0.331593		395.6	0.251179		395.6	0.554019		395.6	0.0321496
395.8	-0.0609217		395.8	0.500854		395.8	0.331469		395.8	0.251189		395.8	0.553848		395.8	0.0323222
396	-0.060473		396	0.500349		396	0.331361		396	0.251021		396	0.553185		396	0.0324363
396.2	-0.0602702		396.2	0.500617		396.2	0.331413		396.2	0.2508		396.2	0.553372		396.2	0.0324283
396.4	-0.0600813		396.4	0.500686		396.4	0.331341		396.4	0.250504		396.4	0.553324		396.4	0.0326426
396.6	-0.0592085		396.6	0.50062		396.6	0.330646		396.6	0.250222		396.6	0.553675		396.6	0.0325896
396.8	-0.0588042		396.8	0.500163		396.8	0.330522		396.8	0.250528		396.8	0.553546		396.8	0.0324639
397	-0.0589987		397	0.500207		397	0.330117		397	0.250907		397	0.553291		397	0.0323542
397.2	-0.0591617		397.2	0.500219		397.2	0.329726		397.2	0.251388		397.2	0.553642		397.2	0.0327091
397.4	-0.0588503		397.4	0.499755		397.4	0.330207		397.4	0.251272		397.4	0.554097		397.4	0.0332155
397.6	-0.0586679		397.6	0.499704		397.6	0.330419		397.6	0.251505		397.6	0.553978		397.6	0.0330144
397.8	-0.0589505		397.8	0.499713		397.8	0.329939		397.8	0.250988		397.8	0.553895		397.8	0.0326829
398	-0.0592159		398	0.49992		398	0.329872		398	0.251022		398	0.554435		398	0.0327464
398.2	-0.0598516		398.2	0.500122		398.2	0.330299		398.2	0.25137		398.2	0.554127		398.2	0.0328849
398.4	-0.0603623		398.4	0.499941		398.4	0.330243		398.4	0.251349		398.4	0.554122		398.4	0.0325989
398.6	-0.060657		398.6	0.499941		398.6	0.330369		398.6	0.251319		398.6	0.553968		398.6	0.0324686
398.8	-0.0605723		398.8	0.499627		398.8	0.330303		398.8	0.25104		398.8	0.553256		398.8	0.0325538
399	-0.0609659		399	0.499659		399	0.330784		399	0.251113		399	0.553391		399	0.03253
399.2	-0.0611755		399.2	0.500235		399.2	0.331069		399.2	0.250945		399.2	0.553914		399.2	0.0326366
399.4	-0.0610814		399.4	0.500518		399.4	0.331531		399.4	0.250788		399.4	0.554298		399.4	0.0325376
399.6	-0.061198		399.6	0.500585		399.6	0.331496		399.6	0.250735		399.6	0.553838		399.6	0.0328863
399.8	-0.0611522		399.8	0.500989		399.8	0.331283		399.8	0.250154		399.8	0.554087		399.8	0.0331204
400	-0.0613104		400	0.501101		400	0.331066		400	0.250137		400	0.554155		400	0.0332602
400.2	-0.0615733		400.2	0.501736		400.2	0.331006		400.2	0.249887		400.2	0.554749		400.2	0.0331026
400.4	-0.0616858		400.4	0.501846		400.4	0.330819		400.4	0.249866		400.4	0.555183		400.4	0.0332762
400.6	-0.0616033		400.6	0.501969		400.6	0.330439		400.6	0.250545		400.6	0.555592		400.6	0.0332715
400.8	-0.0618472		400.8	0.501855		400.8	0.330575		400.8	0.250886		400.8	0.555412		400.8	0.0335165
401	-0.0621424		401	0.501304		401	0.330673		401	0.251019		401	0.555839		401	0.033614
401.2	-0.0618557		401.2	0.501067		401.2	0.330945		401.2	0.251085		401.2	0.557042		401.2	0.033676
401.4	-0.0615067		401.4	0.500849		401.4	0.330765		401.4	0.250859		401.4	0.55709		401.4	0.0333266
401.6	-0.0614397		401.6	0.501111		401.6	0.330256		401.6	0.251151		401.6	0.556566		401.6	0.0328843
401.8	-0.0613959		401.8	0.501673		401.8	0.330046		401.8	0.25147		401.8	0.556388		401.8	0.0321729
402	-0.0610797		402	0.502048		402	0.330116		402	0.252156		402	0.556598		402	0.0321125
402.2	-0.0611546		402.2	0.502555		402.2	0.330245		402.2	0.251904		402.2	0.555942		402.2	0.0321993
402.4	-0.0606893		402.4	0.50262		402.4	0.330258		402.4	0.251917		402.4	0.555818		402.4	0.0318861
402.6	-0.0605926		402.6	0.503058		402.6	0.33048		402.6	0.252229		402.6	0.555286		402.6	0.0319649
402.8	-0.0606373		402.8	0.503059		402.8	0.330549		402.8	0.252378		402.8	0.555287		402.8	0.0327329
403	-0.0608143		403	0.503766		403	0.331309		403	0.252631		403	0.555371		403	0.0326777
403.2	-0.0607267		403.2	0.503441		403.2	0.330969		403.2	0.252594		403.2	0.555336		403.2	0.0319922
403.4	-0.0611968		403.4	0.502961		403.4	0.331156		403.4	0.252484		403.4	0.555226		403.4	0.0320822
403.6	-0.0612856		403.6	0.503034		403.6	0.331204		403.6	0.25226		403.6	0.555266		403.6	0.031731
403.8	-0.0616497		403.8	0.503097		403.8	0.331572		403.8	0.251376		403.8	0.555227		403.8	0.0315509
404	-0.0623187		404	0.502948		404	0.33208		404	0.251401		404	0.555564		404	0.0315689
404.2	-0.0625542		404.2	0.502649		404.2	0.332144		404.2	0.251154		404.2	0.555679		404.2	0.0314835
404.4	-0.0630115		404.4	0.502147		404.4	0.332222		404.4	0.250838		404.4	0.555771		404.4	0.0314768
404.6	-0.063385		404.6	0.501684		404.6	0.332683		404.6	0.250686		404.6	0.556073		404.6	0.0322355
404.8	-0.0634801		404.8	0.501219		404.8	0.333255		404.8	0.250432		404.8	0.55625		404.8	0.0322991
405	-0.0639903		405	0.500777		405	0.333976		405	0.250106		405	0.55671		405	0.0322363
405.2	-0.06386		405.2	0.500567		405.2	0.333887		405.2	0.249516		405.2	0.556743		405.2	0.0320855
405.4	-0.0633907		405.4	0.500196		405.4	0.333656		405.4	0.249304		405.4	0.556287		405.4	0.0323386
405.6	-0.0633734		405.6	0.500124		405.6	0.333455		405.6	0.249123		405.6	0.556457		405.6	0.032243
405.8	-0.0632941		405.8	0.499549		405.8	0.333575		405.8	0.249126		405.8	0.556669		405.8	0.0320253
406	-0.0627501		406	0.499857		406	0.333119		406	0.248731		406	0.556849		406	0.0325274
406.2	-0.0625345		406.2	0.500223		406.2	0.332906		406.2	0.248231		406.2	0.556658		406.2	0.0327254
406.4	-0.0624942		406.4	0.500206		406.4	0.332485		406.4	0.248057		406.4	0.556609		406.4	0.0328909
406.6	-0.063023		406.6	0.500447		406.6	0.33235		406.6	0.248229		406.6	0.556408		406.6	0.0333163
406.8	-0.063158		406.8	0.50065		406.8	0.332305		406.8	0.247944		406.8	0.556464		406.8	0.0333897
407	-0.0635592		407	0.50061		407	0.33286		407	0.247803		407	0.556052		407	0.0324158
407.2	-0.0636434		407.2	0.50013		407.2	0.332341		407.2	0.24801		407.2	0.556045		407.2	0.0325582
407.4	-0.0634627		407.4	0.500955		407.4	0.332708		407.4	0.247765		407.4	0.555774		407.4	0.0326257
407.6	-0.0630296		407.6	0.501394		407.6	0.332506		407.6	0.248101		407.6	0.555715		407.6	0.0322082
407.8	-0.0627753		407.8	0.501429		407.8	0.332621		407.8	0.247826		407.8	0.555494		407.8	0.0324332
408	-0.0627955		408	0.501551		408	0.33274		408	0.248078		408	0.555756		408	0.0324973
408.2	-0.0626055		408.2	0.501531		408.2	0.332866		408.2	0.247939		408.2	0.555187		408.2	0.0324349
408.4	-0.0628556		408.4	0.50183		408.4	0.332853		408.4	0.247961		408.4	0.554907		408.4	0.0327201
408.6	-0.0628807		408.6	0.501998		408.6	0.333268		408.6	0.24856		408.6	0.555011		408.6	0.0332399
408.8	-0.062845		408.8	0.502491		408.8	0.333755		408.8	0.248776		408.8	0.5552		408.8	0.0328754
409	-0.0630489		409	0.502218		409	0.334597		409	0.248887		409	0.555214		409	0.0330632
409.2	-0.0627203		409.2	0.501656		409.2	0.334415		409.2	0.248828		409.2	0.554756		409.2	0.0329895
409.4	-0.0624101		409.4	0.501857		409.4	0.334923		409.4	0.249764		409.4	0.554813		409.4	0.0331611
409.6	-0.0629433		409.6	0.501906		409.6	0.335183		409.6	0.249874		409.6	0.555092		409.6	0.0325802
409.8	-0.0629923		409.8	0.501643		409.8	0.335184		409.8	0.249808		409.8	0.554952		409.8	0.0326357
410	-0.0629631		410	0.502497		410	0.335164		410	0.249134		410	0.554677		410	0.0326748
410.2	-0.0632607		410.2	0.502338		410.2	0.334912		410.2	0.249462		410.2	0.554562		410.2	0.032653
410.4	-0.0634821		410.4	0.502171		410.4	0.335006		410.4	0.249369		410.4	0.554273		410.4	0.0322891
410.6	-0.0640585		410.6	0.502643		410.6	0.335007		410.6	0.249162		410.6	0.554359		410.6	0.0320106
410.8	-0.0644439		410.8	0.502361		410.8	0.335209		410.8	0.248835		410.8	0.554663		410.8	0.0316942
411	-0.0645919		411	0.50213		411	0.335528		411	0.248791		411	0.555102		411	0.0318087
411.2	-0.0644977		411.2	0.501802		411.2	0.334737		411.2	0.248668		411.2	0.555089		411.2	0.0323418
411.4	-0.0645223		411.4	0.501772		411.4	0.334799		411.4	0.248033		411.4	0.554918		411.4	0.031657
411.6	-0.0644442		411.6	0.501222		411.6	0.33426		411.6	0.248171		411.6	0.555361		411.6	0.031583
411.8	-0.0642922		411.8	0.501412		411.8	0.334181		411.8	0.247676		411.8	0.555213		411.8	0.0317758
412	-0.0645968		412	0.501094		412	0.33443		412	0.247682		412	0.55512		412	0.0315823
412.2	-0.06441		412.2	0.501544		412.2	0.334578		412.2	0.247725		412.2	0.555097		412.2	0.0314436
412.4	-0.0642078		412.4	0.501876		412.4	0.334154		412.4	0.247903		412.4	0.555567		412.4	0.0319212
412.6	-0.0642648		412.6	0.501746		412.6	0.334327		412.6	0.248025		412.6	0.556355		412.6	0.0320252
412.8	-0.0640492		412.8	0.502085		412.8	0.334916		412.8	0.247644		412.8	0.556848		412.8	0.0320024
413	-0.0642416		413	0.502022		413	0.335092		413	0.247672		413	0.556507		413	0.0320209
413.2	-0.0643347		413.2	0.502034		413.2	0.33489		413.2	0.247597		413.2	0.556177		413.2	0.0317729
413.4	-0.0644728		413.4	0.502132		413.4	0.33555		413.4	0.24777		413.4	0.556073		413.4	0.0318629
413.6	-0.0647894		413.6	0.502321		413.6	0.335461		413.6	0.247428		413.6	0.55609		413.6	0.0317224
413.8	-0.0644817		413.8	0.502388		413.8	0.335626		413.8	0.247324		413.8	0.556055		413.8	0.0314655
414	-0.0647357		414	0.502245		414	0.335607		414	0.246963		414	0.55594		414	0.0315554
414.2	-0.0650761		414.2	0.50176		414.2	0.335374		414.2	0.247097		414.2	0.55572		414.2	0.0314967
414.4	-0.0652452		414.4	0.501734		414.4	0.335537		414.4	0.247042		414.4	0.555286		414.4	0.0310204
414.6	-0.0656078		414.6	0.501731		414.6	0.335102		414.6	0.246632		414.6	0.555577		414.6	0.0309902
414.8	-0.0659563		414.8	0.501129		414.8	0.335438		414.8	0.246793		414.8	0.55559		414.8	0.03098
415	-0.0657411		415	0.501144		415	0.335221		415	0.24646		415	0.555566		415	0.0308922
415.2	-0.0659802		415.2	0.501251		415.2	0.334637		415.2	0.246597		415.2	0.555176		415.2	0.0308288
415.4	-0.0665659		415.4	0.501523		415.4	0.334533		415.4	0.246935		415.4	0.555025		415.4	0.0310171
415.6	-0.0662517		415.6	0.501463		415.6	0.334437		415.6	0.247705		415.6	0.554763		415.6	0.0311347
415.8	-0.0660674		415.8	0.501889		415.8	0.334415		415.8	0.247976		415.8	0.554483		415.8	0.0315646
416	-0.0660191		416	0.502144		416	0.334454		416	0.248356		416	0.554918		416	0.0312087
416.2	-0.0657099		416.2	0.502608		416.2	0.334716		416.2	0.248508		416.2	0.555508		416.2	0.0313988
416.4	-0.065382		416.4	0.502872		416.4	0.334553		416.4	0.248541		416.4	0.555878		416.4	0.0321729
416.6	-0.0653344		416.6	0.502964		416.6	0.335072		416.6	0.24841		416.6	0.556075		416.6	0.0318368
416.8	-0.0650509		416.8	0.503565		416.8	0.335439		416.8	0.248481		416.8	0.555962		416.8	0.0315955
417	-0.0654793		417	0.504216		417	0.335705		417	0.248605		417	0.555643		417	0.0319832
417.2	-0.0652445		417.2	0.504413		417.2	0.336223		417.2	0.249048		417.2	0.555716		417.2	0.0318748
417.4	-0.0652166		417.4	0.505074		417.4	0.336385		417.4	0.248856		417.4	0.555553		417.4	0.0321823
417.6	-0.0649865		417.6	0.505447		417.6	0.336568		417.6	0.249248		417.6	0.555725		417.6	0.0321795
417.8	-0.0648083		417.8	0.504777		417.8	0.336624		417.8	0.248777		417.8	0.556001		417.8	0.0318568
418	-0.0652053		418	0.50387		418	0.336285		418	0.24811		418	0.55566		418	0.0322056
418.2	-0.0652999		418.2	0.503986		418.2	0.336597		418.2	0.247818		418.2	0.55516		418.2	0.0323202
418.4	-0.0654283		418.4	0.504289		418.4	0.336574		418.4	0.247602		418.4	0.554909		418.4	0.0321757
418.6	-0.0653774		418.6	0.503852		418.6	0.336496		418.6	0.247193		418.6	0.555017		418.6	0.0322193
418.8	-0.0653171		418.8	0.503582		418.8	0.336722		418.8	0.247469		418.8	0.554835		418.8	0.0319184
419	-0.0653287		419	0.502968		419	0.336492		419	0.247223		419	0.554836		419	0.0318982
419.2	-0.0659078		419.2	0.502403		419.2	0.336006		419.2	0.2475		419.2	0.554799		419.2	0.0320937
419.4	-0.0664232		419.4	0.501696		419.4	0.335834		419.4	0.247607		419.4	0.555246		419.4	0.0325212
419.6	-0.0663257		419.6	0.501429		419.6	0.335802		419.6	0.247547		419.6	0.555415		419.6	0.0326007
419.8	-0.0665542		419.8	0.501194		419.8	0.335698		419.8	0.247296		419.8	0.555555		419.8	0.0326051
420	-0.0667896		420	0.501153		420	0.335929		420	0.246935		420	0.555965		420	0.0322849
420.2	-0.0667756		420.2	0.501049		420.2	0.336185		420.2	0.247395		420.2	0.556106		420.2	0.0321332
420.4	-0.0666793		420.4	0.500935		420.4	0.336264		420.4	0.247528		420.4	0.555861		420.4	0.032067
420.6	-0.0668576		420.6	0.501304		420.6	0.336894		420.6	0.247704		420.6	0.556191		420.6	0.031798
420.8	-0.0669476		420.8	0.502374		420.8	0.336856		420.8	0.247862		420.8	0.556383		420.8	0.0320794
421	-0.0669393		421	0.503248		421	0.337351		421	0.247926		421	0.556377		421	0.0318978
421.2	-0.0668548		421.2	0.50353		421.2	0.337825		421.2	0.24818		421.2	0.556674		421.2	0.031773
421.4	-0.0674706		421.4	0.504075		421.4	0.33756		421.4	0.247788		421.4	0.556577		421.4	0.0318046
421.6	-0.0672745		421.6	0.504156		421.6	0.337564		421.6	0.247976		421.6	0.55716		421.6	0.0314915
421.8	-0.0669295		421.8	0.504413		421.8	0.337106		421.8	0.247114		421.8	0.55728		421.8	0.0313041
422	-0.0675782		422	0.504828		422	0.337196		422	0.247108		422	0.55714		422	0.0314036
422.2	-0.0675696		422.2	0.505803		422.2	0.337393		422.2	0.247163		422.2	0.557085		422.2	0.0314531
422.4	-0.0677337		422.4	0.505871		422.4	0.337422		422.4	0.247705		422.4	0.557425		422.4	0.0311872
422.6	-0.0673672		422.6	0.505309		422.6	0.337284		422.6	0.247732		422.6	0.557638		422.6	0.0310679
422.8	-0.0674085		422.8	0.50522		422.8	0.337513		422.8	0.247641		422.8	0.557124		422.8	0.0307781
423	-0.068339		423	0.504467		423	0.337464		423	0.247322		423	0.557354		423	0.0309231
423.2	-0.0687723		423.2	0.504319		423.2	0.337615		423.2	0.246935		423.2	0.557514		423.2	0.0308311
423.4	-0.0688921		423.4	0.504507		423.4	0.337298		423.4	0.246837		423.4	0.557781		423.4	0.0309484
423.6	-0.0690986		423.6	0.505174		423.6	0.337757		423.6	0.246643		423.6	0.557302		423.6	0.0307309
423.8	-0.0693549		423.8	0.504997		423.8	0.337936		423.8	0.246742		423.8	0.557011		423.8	0.0303744
424	-0.0693069		424	0.504897		424	0.338126		424	0.246893		424	0.557261		424	0.0303552
424.2	-0.0691761		424.2	0.504916		424.2	0.337886		424.2	0.247137		424.2	0.557115		424.2	0.0304971
424.4	-0.0694357		424.4	0.504452		424.4	0.337866		424.4	0.246921		424.4	0.556995		424.4	0.030461
424.6	-0.0694297		424.6	0.504585		424.6	0.338222		424.6	0.246949		424.6	0.557553		424.6	0.0304385
424.8	-0.0692119		424.8	0.50451		424.8	0.338235		424.8	0.246574		424.8	0.557247		424.8	0.0304087
425	-0.0687174		425	0.504333		425	0.338475		425	0.246258		425	0.556919		425	0.0301788
425.2	-0.0689988		425.2	0.503751		425.2	0.338825		425.2	0.245897		425.2	0.556761		425.2	0.0308755
425.4	-0.0687794		425.4	0.503468		425.4	0.338712		425.4	0.245333		425.4	0.557		425.4	0.0308104
425.6	-0.0682893		425.6	0.503431		425.6	0.338458		425.6	0.244943		425.6	0.556791		425.6	0.0310354
425.8	-0.0678493		425.8	0.503272		425.8	0.338442		425.8	0.244756		425.8	0.556638		425.8	0.0308149
426	-0.0680048		426	0.503223		426	0.33861		426	0.244866		426	0.556555		426	0.0312091
426.2	-0.0676322		426.2	0.502924		426.2	0.338599		426.2	0.244876		426.2	0.55721		426.2	0.031467
426.4	-0.0676484		426.4	0.502579		426.4	0.338545		426.4	0.245119		426.4	0.557321		426.4	0.0316276
426.6	-0.0671463		426.6	0.502671		426.6	0.338615		426.6	0.244698		426.6	0.557178		426.6	0.0313016
426.8	-0.0675716		426.8	0.503061		426.8	0.33896		426.8	0.244305		426.8	0.557003		426.8	0.031269
427	-0.0677189		427	0.50328		427	0.339366		427	0.244213		427	0.557535		427	0.0312692
427.2	-0.0672681		427.2	0.503251		427.2	0.339657		427.2	0.244458		427.2	0.557202		427.2	0.0305996
427.4	-0.0670655		427.4	0.503862		427.4	0.339287		427.4	0.244463		427.4	0.557033		427.4	0.0305208
427.6	-0.0673714		427.6	0.504477		427.6	0.339688		427.6	0.244814		427.6	0.557108		427.6	0.0306891
427.8	-0.0671981		427.8	0.503735		427.8	0.339547		427.8	0.245091		427.8	0.557501		427.8	0.0303575
428	-0.0673296		428	0.504084		428	0.339876		428	0.24567		428	0.557859		428	0.0304617
428.2	-0.0674995		428.2	0.504607		428.2	0.339628		428.2	0.246009		428.2	0.557992		428.2	0.0303527
428.4	-0.0679576		428.4	0.504531		428.4	0.339629		428.4	0.246606		428.4	0.558028		428.4	0.0303525
428.6	-0.0680094		428.6	0.504382		428.6	0.34009		428.6	0.246801		428.6	0.558028		428.6	0.0305796
428.8	-0.0678967		428.8	0.504177		428.8	0.339915		428.8	0.246981		428.8	0.557619		428.8	0.0307672
429	-0.06805		429	0.504549		429	0.3401		429	0.246785		429	0.557402		429	0.0311022
429.2	-0.0685685		429.2	0.504607		429.2	0.340321		429.2	0.246421		429.2	0.55692		429.2	0.0308596
429.4	-0.0686686		429.4	0.504482		429.4	0.340178		429.4	0.24636		429.4	0.557123		429.4	0.0303912
429.6	-0.0686783		429.6	0.504781		429.6	0.339699		429.6	0.2466		429.6	0.556232		429.6	0.0302554
429.8	-0.0688245		429.8	0.504837		429.8	0.339842		429.8	0.246692		429.8	0.556043		429.8	0.0301042
430	-0.0690937		430	0.504879		430	0.339542		430	0.246671		430	0.555986		430	0.0303163
430.2	-0.0693444		430.2	0.504579		430.2	0.339588		430.2	0.24692		430.2	0.556363		430.2	0.0300345
430.4	-0.0692376		430.4	0.504673		430.4	0.339401		430.4	0.246973		430.4	0.556075		430.4	0.0295999
430.6	-0.0691765		430.6	0.504652		430.6	0.339749		430.6	0.246981		430.6	0.556147		430.6	0.029442
430.8	-0.0691377		430.8	0.504417		430.8	0.339719		430.8	0.246601		430.8	0.556164		430.8	0.0293447
431	-0.0688659		431	0.504367		431	0.339493		431	0.246789		431	0.556536		431	0.0293968
431.2	-0.0688717		431.2	0.504105		431.2	0.338997		431.2	0.246771		431.2	0.556655		431.2	0.0288029
431.4	-0.069216		431.4	0.504244		431.4	0.338842		431.4	0.246026		431.4	0.55692		431.4	0.0290246
431.6	-0.0694115		431.6	0.50405		431.6	0.338552		431.6	0.24623		431.6	0.55759		431.6	0.0290275
431.8	-0.0691381		431.8	0.503447		431.8	0.338581		431.8	0.245788		431.8	0.558023		431.8	0.0287535
432	-0.0695358		432	0.503832		432	0.338923		432	0.245646		432	0.558498		432	0.0288842
432.2	-0.0693023		432.2	0.50378		432.2	0.338662		432.2	0.245143		432.2	0.558713		432.2	0.0292878
432.4	-0.0693342		432.4	0.503224		432.4	0.338664		432.4	0.244641		432.4	0.558631		432.4	0.0297886
432.6	-0.0692764		432.6	0.503181		432.6	0.338715		432.6	0.243945		432.6	0.55879		432.6	0.0299057
432.8	-0.0693004		432.8	0.50367		432.8	0.338677		432.8	0.243926		432.8	0.558788		432.8	0.029922
433	-0.0697005		433	0.504169		433	0.338944		433	0.243409		433	0.558378		433	0.0303071
433.2	-0.0695914		433.2	0.504349		433.2	0.339		433.2	0.24303		433.2	0.557903		433.2	0.0296901
433.4	-0.0695981		433.4	0.504426		433.4	0.338952		433.4	0.24276		433.4	0.557747		433.4	0.0297361
433.6	-0.0693447		433.6	0.504587		433.6	0.339125		433.6	0.242518		433.6	0.556948		433.6	0.0298201
433.8	-0.0697047		433.8	0.504691		433.8	0.3396		433.8	0.241996		433.8	0.556669		433.8	0.0298589
434	-0.069989		434	0.505072		434	0.33986		434	0.242209		434	0.556572		434	0.0294691
434.2	-0.07024		434.2	0.505143		434.2	0.340167		434.2	0.2424		434.2	0.55674		434.2	0.029435
434.4	-0.069879		434.4	0.505179		434.4	0.340136		434.4	0.242624		434.4	0.557095		434.4	0.0296152
434.6	-0.0700131		434.6	0.505239		434.6	0.340602		434.6	0.243088		434.6	0.55688		434.6	0.0298404
434.8	-0.0699341		434.8	0.505679		434.8	0.340565		434.8	0.242861		434.8	0.557515		434.8	0.0298273
435	-0.0699251		435	0.505819		435	0.340883		435	0.243174		435	0.558293		435	0.0298935
435.2	-0.0700025		435.2	0.505833		435.2	0.341159		435.2	0.243071		435.2	0.558494		435.2	0.0295774
435.4	-0.0702246		435.4	0.50569		435.4	0.341588		435.4	0.243448		435.4	0.558723		435.4	0.0296317
435.6	-0.0701969		435.6	0.505047		435.6	0.341371		435.6	0.243752		435.6	0.558776		435.6	0.0296084
435.8	-0.0701477		435.8	0.504772		435.8	0.341476		435.8	0.243771		435.8	0.559175		435.8	0.0298303
436	-0.0702548		436	0.50403		436	0.341725		436	0.244201		436	0.559371		436	0.0299036
436.2	-0.0699249		436.2	0.5041		436.2	0.341031		436.2	0.244835		436.2	0.559466		436.2	0.0301953
436.4	-0.0700666		436.4	0.503359		436.4	0.340971		436.4	0.245117		436.4	0.559469		436.4	0.0299647
436.6	-0.070167		436.6	0.503463		436.6	0.340657		436.6	0.245224		436.6	0.55966		436.6	0.0300195
436.8	-0.0701567		436.8	0.503061		436.8	0.340445		436.8	0.245571		436.8	0.55939		436.8	0.0299771
437	-0.0698599		437	0.502918		437	0.340391		437	0.245721		437	0.558689		437	0.0300689
437.2	-0.069497		437.2	0.502453		437.2	0.340164		437.2	0.245582		437.2	0.558725		437.2	0.0295017
437.4	-0.0697799		437.4	0.502522		437.4	0.339771		437.4	0.245404		437.4	0.558303		437.4	0.0291858
437.6	-0.0695864		437.6	0.502646		437.6	0.339941		437.6	0.245489		437.6	0.558153		437.6	0.0289769
437.8	-0.069821		437.8	0.502818		437.8	0.339982		437.8	0.244917		437.8	0.558407		437.8	0.0283628
438	-0.0700859		438	0.503155		438	0.339975		438	0.244548		438	0.558262		438	0.0278385
438.2	-0.0699844		438.2	0.503723		438.2	0.339721		438.2	0.244188		438.2	0.558418		438.2	0.0278621
438.4	-0.0697748		438.4	0.503963		438.4	0.339812		438.4	0.243854		438.4	0.55887		438.4	0.027871
438.6	-0.070024		438.6	0.504278		438.6	0.340102		438.6	0.243108		438.6	0.558819		438.6	0.027746
438.8	-0.0698428		438.8	0.504818		438.8	0.340527		438.8	0.242342		438.8	0.559223		438.8	0.0276517
439	-0.0698282		439	0.504684		439	0.341264		439	0.242371		439	0.559177		439	0.0279463
439.2	-0.0700672		439.2	0.504993		439.2	0.341804		439.2	0.242251		439.2	0.559429		439.2	0.0283292
439.4	-0.0703095		439.4	0.505118		439.4	0.342236		439.4	0.24281		439.4	0.559627		439.4	0.0285477
439.6	-0.070781		439.6	0.504608		439.6	0.341908		439.6	0.242579		439.6	0.559174		439.6	0.0290104
439.8	-0.0709536		439.8	0.504822		439.8	0.342205		439.8	0.243313		439.8	0.559681		439.8	0.0295061
440	-0.071497		440	0.504077		440	0.341897		440	0.243651		440	0.560102		440	0.0298111
440.2	-0.0717248		440.2	0.504164		440.2	0.341634		440.2	0.244143		440.2	0.560452		440.2	0.0300574
440.4	-0.0723203		440.4	0.503592		440.4	0.342079		440.4	0.244182		440.4	0.560989		440.4	0.0303654
440.6	-0.0726062		440.6	0.503832		440.6	0.341734		440.6	0.244209		440.6	0.561032		440.6	0.0305735
440.8	-0.0728013		440.8	0.503248		440.8	0.341897		440.8	0.244778		440.8	0.560706		440.8	0.0306244
441	-0.0723611		441	0.502845		441	0.342412		441	0.24541		441	0.56038		441	0.0305987
441.2	-0.0726186		441.2	0.502279		441.2	0.342328		441.2	0.245534		441.2	0.560656		441.2	0.0305133
441.4	-0.0723995		441.4	0.502474		441.4	0.342137		441.4	0.245465		441.4	0.560127		441.4	0.0304391
441.6	-0.0725144		441.6	0.502507		441.6	0.34225		441.6	0.244976		441.6	0.56015		441.6	0.0304278
441.8	-0.0726529		441.8	0.502145		441.8	0.342157		441.8	0.244683		441.8	0.560017		441.8	0.0302225
442	-0.0723958		442	0.502738		442	0.341785		442	0.244168		442	0.559169		442	0.0302704
442.2	-0.0722952		442.2	0.503688		442.2	0.341224		442.2	0.243751		442.2	0.5591		442.2	0.030426
442.4	-0.0724782		442.4	0.503756		442.4	0.341344		442.4	0.243257		442.4	0.558876		442.4	0.0302261
442.6	-0.0723101		442.6	0.504048		442.6	0.341004		442.6	0.242746		442.6	0.557809		442.6	0.0299961
442.8	-0.0719908		442.8	0.504809		442.8	0.341114		442.8	0.242505		442.8	0.557406		442.8	0.0300371
443	-0.0719636		443	0.504696		443	0.341205		443	0.242156		443	0.557387		443	0.0303368
443.2	-0.0720073		443.2	0.505407		443.2	0.341517		443.2	0.241878		443.2	0.557277		443.2	0.0304041
443.4	-0.0716985		443.4	0.505457		443.4	0.341063		443.4	0.241475		443.4	0.557034		443.4	0.0301516
443.6	-0.0716363		443.6	0.505809		443.6	0.340923		443.6	0.241384		443.6	0.556622		443.6	0.0304172
443.8	-0.0717412		443.8	0.506452		443.8	0.340964		443.8	0.24143		443.8	0.55752		443.8	0.030443
444	-0.0721434		444	0.505974		444	0.340731		444	0.241547		444	0.558222		444	0.0306164
444.2	-0.0720114		444.2	0.506018		444.2	0.340985		444.2	0.24196		444.2	0.558571		444.2	0.030453
444.4	-0.0722899		444.4	0.506149		444.4	0.34131		444.4	0.242215		444.4	0.558883		444.4	0.0305958
444.6	-0.0723507		444.6	0.505898		444.6	0.341266		444.6	0.242191		444.6	0.55873		444.6	0.0305967
444.8	-0.072229		444.8	0.505556		444.8	0.341765		444.8	0.24219		444.8	0.559261		444.8	0.0306589
445	-0.0722736		445	0.505184		445	0.342212		445	0.242668		445	0.559639		445	0.0304312
445.2	-0.0724803		445.2	0.5052		445.2	0.341844		445.2	0.242401		445.2	0.55987		445.2	0.0304577
445.4	-0.0720379		445.4	0.505104		445.4	0.34176		445.4	0.242465		445.4	0.55966		445.4	0.0305296
445.6	-0.0724845		445.6	0.505132		445.6	0.341867		445.6	0.242202		445.6	0.559656		445.6	0.0308614
445.8	-0.0722264		445.8	0.505211		445.8	0.34203		445.8	0.242299		445.8	0.559383		445.8	0.0309093
446	-0.0722864		446	0.505405		446	0.341712		446	0.242181		446	0.559452		446	0.0307633
446.2	-0.0723456		446.2	0.505208		446.2	0.34182		446.2	0.242114		446.2	0.559526		446.2	0.0306728
446.4	-0.0723401		446.4	0.505022		446.4	0.34225		446.4	0.242135		446.4	0.558932		446.4	0.0307021
446.6	-0.0719315		446.6	0.504768		446.6	0.342249		446.6	0.242117		446.6	0.558413		446.6	0.0303219
446.8	-0.0713784		446.8	0.505305		446.8	0.342803		446.8	0.242147		446.8	0.558674		446.8	0.0296394
447	-0.0718072		447	0.504885		447	0.34291		447	0.242023		447	0.558463		447	0.0292745
447.2	-0.071949		447.2	0.505455		447.2	0.343499		447.2	0.241885		447.2	0.558143		447.2	0.0287334
447.4	-0.0713373		447.4	0.505121		447.4	0.343285		447.4	0.241723		447.4	0.558362		447.4	0.0284617
447.6	-0.071805		447.6	0.504943		447.6	0.34355		447.6	0.242031		447.6	0.558453		447.6	0.0283404
447.8	-0.0723403		447.8	0.504597		447.8	0.343744		447.8	0.242051		447.8	0.558969		447.8	0.0281178
448	-0.0726859		448	0.503983		448	0.343982		448	0.242462		448	0.558907		448	0.0281076
448.2	-0.0729133		448.2	0.504028		448.2	0.343938		448.2	0.242483		448.2	0.558989		448.2	0.0279106
448.4	-0.0733973		448.4	0.504046		448.4	0.343998		448.4	0.242386		448.4	0.559117		448.4	0.0279214
448.6	-0.0739045		448.6	0.50391		448.6	0.343826		448.6	0.242083		448.6	0.559407		448.6	0.0277785
448.8	-0.0742945		448.8	0.504107		448.8	0.343786		448.8	0.242039		448.8	0.559865		448.8	0.0273975
449	-0.0747691		449	0.504056		449	0.34367		449	0.242472		449	0.559781		449	0.0272095
449.2	-0.0746459		449.2	0.504205		449.2	0.343242		449.2	0.242037		449.2	0.559783		449.2	0.0272388
449.4	-0.0747333		449.4	0.504397		449.4	0.343177		449.4	0.242062		449.4	0.559742		449.4	0.0274111
449.6	-0.0750771		449.6	0.504532		449.6	0.343017		449.6	0.241881		449.6	0.559895		449.6	0.0274596
449.8	-0.0751346		449.8	0.50465		449.8	0.342732		449.8	0.242039		449.8	0.560096		449.8	0.0272275
450	-0.0751346		450	0.50465		450	0.342732		450	0.242039		450	0.560096		450	0.0272275
450.2	-0.0754232		450.2	0.504339		450.2	0.341817		450.2	0.239938		450.2	0.559625		450.2	0.0246735
450.4	-0.0755221		450.4	0.504301		450.4	0.340838		450.4	0.236958		450.4	0.558757		450.4	0.0222175
450.6	-0.0754518		450.6	0.504204		450.6	0.339931		450.6	0.233318		450.6	0.557983		450.6	0.0193836
450.8	-0.0754086		450.8	0.504108		450.8	0.338546		450.8	0.229311		450.8	0.557062		450.8	0.0164426
451	-0.075407		451	0.503762		451	0.337211		451	0.22474		451	0.556107		451	0.0134226
451.2	-0.0751974		451.2	0.503495		451.2	0.336152		451.2	0.219322		451.2	0.555435		451.2	0.0102623
451.4	-0.0752738		451.4	0.503027		451.4	0.334774		451.4	0.213551		451.4	0.554683		451.4	0.00712158
451.6	-0.0751618		451.6	0.502424		451.6	0.33351		451.6	0.207823		451.6	0.554464		451.6	0.00441345
451.8	-0.0755523		451.8	0.50169		451.8	0.332249		451.8	0.201921		451.8	0.553597		451.8	0.00218802
452	-0.0755505		452	0.500757		452	0.330948		452	0.196389		452	0.553274		452	0.00016387
452.2	-0.0757673		452.2	0.500466		452.2	0.3298		452.2	0.190692		452.2	0.552863		452.2	-0.00136983
452.4	-0.0765834		452.4	0.499616		452.4	0.328557		452.4	0.18542		452.4	0.552213		452.4	-0.00264318
452.6	-0.076883		452.6	0.499615		452.6	0.327676		452.6	0.18024		452.6	0.55185		452.6	-0.00342696
452.8	-0.0766316		452.8	0.499683		452.8	0.326732		452.8	0.175289		452.8	0.551597		452.8	-0.00492803
453	-0.0766187		453	0.499548		453	0.326465		453	0.17092		453	0.551047		453	-0.00598259
453.2	-0.0767281		453.2	0.49946		453.2	0.326028		453.2	0.167268		453.2	0.550565		453.2	-0.00710748
453.4	-0.0765016		453.4	0.498611		453.4	0.32491		453.4	0.163077		453.4	0.550606		453.4	-0.00840327
453.6	-0.0762679		453.6	0.498295		453.6	0.323994		453.6	0.159623		453.6	0.550358		453.6	-0.00981661
453.8	-0.0765252		453.8	0.498094		453.8	0.323118		453.8	0.156358		453.8	0.55022		453.8	-0.0101067
454	-0.0773049		454	0.497793		454	0.322306		454	0.153078		454	0.549776		454	-0.0109162
454.2	-0.0776599		454.2	0.497673		454.2	0.321522		454.2	0.149789		454.2	0.549275		454.2	-0.0114897
454.4	-0.0773859		454.4	0.497373		454.4	0.320516		454.4	0.146724		454.4	0.549191		454.4	-0.0117057
454.6	-0.0773505		454.6	0.496845		454.6	0.319661		454.6	0.143883		454.6	0.54899		454.6	-0.0122167
454.8	-0.0772761		454.8	0.497001		454.8	0.318505		454.8	0.140775		454.8	0.548205		454.8	-0.0128688
455	-0.0775249		455	0.496701		455	0.318108		455	0.137763		455	0.547943		455	-0.0131911
455.2	-0.0775438		455.2	0.496813		455.2	0.31784		455.2	0.135092		455.2	0.547779		455.2	-0.0139488
455.4	-0.0774878		455.4	0.495963		455.4	0.316937		455.4	0.132864		455.4	0.547287		455.4	-0.0144143
455.6	-0.0775115		455.6	0.495412		455.6	0.315688		455.6	0.131061		455.6	0.547081		455.6	-0.0144301
455.8	-0.0782693		455.8	0.495263		455.8	0.314584		455.8	0.12896		455.8	0.546776		455.8	-0.014388
456	-0.0784616		456	0.49519		456	0.313531		456	0.126965		456	0.547428		456	-0.0147697
456.2	-0.0791638		456.2	0.495712		456.2	0.312622		456.2	0.124834		456.2	0.547224		456.2	-0.0148912
456.4	-0.0793988		456.4	0.495677		456.4	0.311377		456.4	0.123047		456.4	0.546724		456.4	-0.0152018
456.6	-0.0789097		456.6	0.496192		456.6	0.310684		456.6	0.120596		456.6	0.547109		456.6	-0.0155766
456.8	-0.0791917		456.8	0.496262		456.8	0.309265		456.8	0.118644		456.8	0.546774		456.8	-0.0156997
457	-0.0799348		457	0.495573		457	0.308445		457	0.116823		457	0.54662		457	-0.0157305
457.2	-0.0802234		457.2	0.495512		457.2	0.307313		457.2	0.114686		457.2	0.546867		457.2	-0.0163098
457.4	-0.0802378		457.4	0.494487		457.4	0.306283		457.4	0.112243		457.4	0.547178		457.4	-0.01632
457.6	-0.0804702		457.6	0.49466		457.6	0.305108		457.6	0.110397		457.6	0.5471		457.6	-0.0160697
457.8	-0.0808492		457.8	0.494345		457.8	0.304138		457.8	0.108421		457.8	0.546635		457.8	-0.0158725
458	-0.0808279		458	0.493961		458	0.30329		458	0.106669		458	0.546391		458	-0.0162362
458.2	-0.0808109		458.2	0.493432		458.2	0.302473		458.2	0.104766		458.2	0.546774		458.2	-0.0161347
458.4	-0.080434		458.4	0.492419		458.4	0.301568		458.4	0.102673		458.4	0.54717		458.4	-0.0162759
458.6	-0.0807406		458.6	0.492172		458.6	0.300967		458.6	0.100463		458.6	0.546326		458.6	-0.0165376
458.8	-0.080763		458.8	0.492052		458.8	0.300504		458.8	0.0981143		458.8	0.545646		458.8	-0.0165963
459	-0.0811988		459	0.491411		459	0.30027		459	0.0967168		459	0.545904		459	-0.0166015
459.2	-0.0811691		459.2	0.491045		459.2	0.299557		459.2	0.095047		459.2	0.545481		459.2	-0.0174574
459.4	-0.0810009		459.4	0.490472		459.4	0.298501		459.4	0.0939693		459.4	0.545188		459.4	-0.0176842
459.6	-0.081349		459.6	0.490321		459.6	0.297256		459.6	0.0922765		459.6	0.545168		459.6	-0.0181299
459.8	-0.081622		459.8	0.49035		459.8	0.296568		459.8	0.0906581		459.8	0.545234		459.8	-0.0182983
460	-0.0818917		460	0.490543		460	0.295927		460	0.0891412		460	0.545127		460	-0.018645
460.2	-0.0819458		460.2	0.491089		460.2	0.295216		460.2	0.0876371		460.2	0.54449		460.2	-0.0184667
460.4	-0.0816138		460.4	0.49122		460.4	0.294143		460.4	0.0859		460.4	0.544246		460.4	-0.0189538
460.6	-0.0813292		460.6	0.491036		460.6	0.293309		460.6	0.0841172		460.6	0.544661		460.6	-0.0188354
460.8	-0.0821156		460.8	0.490724		460.8	0.292142		460.8	0.0826671		460.8	0.54395		460.8	-0.0185941
461	-0.0819604		461	0.490478		461	0.291803		461	0.0812824		461	0.543614		461	-0.0190195
461.2	-0.0816125		461.2	0.490605		461.2	0.291705		461.2	0.0799092		461.2	0.543534		461.2	-0.0195644
461.4	-0.0814664		461.4	0.490554		461.4	0.290996		461.4	0.0790558		461.4	0.542767		461.4	-0.0195117
461.6	-0.0809352		461.6	0.490908		461.6	0.290169		461.6	0.0783752		461.6	0.542097		461.6	-0.0199467
461.8	-0.0806843		461.8	0.490601		461.8	0.289823		461.8	0.0776158		461.8	0.541901		461.8	-0.0205703
462	-0.0808181		462	0.490326		462	0.288937		462	0.0766769		462	0.541521		462	-0.020725
462.2	-0.0805524		462.2	0.489689		462.2	0.287893		462.2	0.0758282		462.2	0.541426		462.2	-0.0208716
462.4	-0.0804955		462.4	0.489325		462.4	0.287329		462.4	0.0744987		462.4	0.540997		462.4	-0.0213516
462.6	-0.0808392		462.6	0.488932		462.6	0.286619		462.6	0.0734901		462.6	0.540644		462.6	-0.0214023
462.8	-0.080975		462.8	0.488419		462.8	0.285716		462.8	0.072128		462.8	0.540424		462.8	-0.0215804
463	-0.0814359		463	0.48832		463	0.284782		463	0.0709727		463	0.540927		463	-0.0219223
463.2	-0.0814461		463.2	0.487921		463.2	0.283853		463.2	0.0696604		463.2	0.540563		463.2	-0.0225265
463.4	-0.0815174		463.4	0.487722		463.4	0.283294		463.4	0.0686119		463.4	0.540397		463.4	-0.0227542
463.6	-0.0817783		463.6	0.487572		463.6	0.282962		463.6	0.0668113		463.6	0.540265		463.6	-0.0230669
463.8	-0.0821106		463.8	0.488152		463.8	0.282714		463.8	0.0654853		463.8	0.540148		463.8	-0.0230048
464	-0.0825655		464	0.488575		464	0.282512		464	0.0639363		464	0.540192		464	-0.0227547
464.2	-0.0825427		464.2	0.488895		464.2	0.282295		464.2	0.0624955		464.2	0.540332		464.2	-0.022629
464.4	-0.0827735		464.4	0.48869		464.4	0.281975		464.4	0.060986		464.4	0.540433		464.4	-0.0229654
464.6	-0.0829758		464.6	0.488289		464.6	0.281418		464.6	0.0600988		464.6	0.540279		464.6	-0.0228744
464.8	-0.0834816		464.8	0.488088		464.8	0.280845		464.8	0.0588826		464.8	0.539418		464.8	-0.023298
465	-0.0835777		465	0.487553		465	0.280596		465	0.0581128		465	0.539477		465	-0.0236699
465.2	-0.0837362		465.2	0.487054		465.2	0.28006		465.2	0.0573733		465.2	0.539516		465.2	-0.0241049
465.4	-0.0838184		465.4	0.487023		465.4	0.27901		465.4	0.056619		465.4	0.539196		465.4	-0.0240249
465.6	-0.0838697		465.6	0.486413		465.6	0.278419		465.6	0.0556069		465.6	0.538681		465.6	-0.0243052
465.8	-0.0840446		465.8	0.485652		465.8	0.277845		465.8	0.0548246		465.8	0.538715		465.8	-0.0246582
466	-0.0841396		466	0.485444		466	0.276585		466	0.0542532		466	0.537849		466	-0.024948
466.2	-0.0838311		466.2	0.485172		466.2	0.275836		466.2	0.0538773		466.2	0.537857		466.2	-0.0250821
466.4	-0.0838694		466.4	0.485357		466.4	0.275775		466.4	0.0527622		466.4	0.538098		466.4	-0.0254163
466.6	-0.0836219		466.6	0.485174		466.6	0.275031		466.6	0.0521929		466.6	0.537997		466.6	-0.0255882
466.8	-0.0836953		466.8	0.485523		466.8	0.274372		466.8	0.0508163		466.8	0.537657		466.8	-0.0257943
467	-0.0835578		467	0.485688		467	0.27402		467	0.0501142		467	0.538194		467	-0.0257029
467.2	-0.0830102		467.2	0.485518		467.2	0.273684		467.2	0.0491047		467.2	0.537761		467.2	-0.0259379
467.4	-0.0828156		467.4	0.485796		467.4	0.273413		467.4	0.0487944		467.4	0.537778		467.4	-0.0256919
467.6	-0.0829976		467.6	0.486211		467.6	0.272893		467.6	0.0481753		467.6	0.537862		467.6	-0.025859
467.8	-0.0827331		467.8	0.486713		467.8	0.272214		467.8	0.0472215		467.8	0.537575		467.8	-0.0255291
468	-0.0825824		468	0.486712		468	0.271924		468	0.0463286		468	0.537694		468	-0.0255205
468.2	-0.0827557		468.2	0.486664		468.2	0.271269		468.2	0.0457457		468.2	0.5375		468.2	-0.0252959
468.4	-0.0826749		468.4	0.485975		468.4	0.270637		468.4	0.0450473		468.4	0.536937		468.4	-0.0249788
468.6	-0.0824722		468.6	0.485128		468.6	0.26998		468.6	0.0445109		468.6	0.536761		468.6	-0.0247099
468.8	-0.0833077		468.8	0.484333		468.8	0.269279		468.8	0.0434039		468.8	0.536431		468.8	-0.0250882
469	-0.0834932		469	0.483415		469	0.268583		469	0.0427225		469	0.536723		469	-0.0245849
469.2	-0.0836641		469.2	0.482747		469.2	0.267885		469.2	0.0419275		469.2	0.536532		469.2	-0.024663
469.4	-0.0841392		469.4	0.483116		469.4	0.267551		469.4	0.0409277		469.4	0.536539		469.4	-0.0248474
469.6	-0.0845415		469.6	0.482888		469.6	0.26686		469.6	0.0399782		469.6	0.536016		469.6	-0.0250152
469.8	-0.0846353		469.8	0.482453		469.8	0.266334		469.8	0.039729		469.8	0.535875		469.8	-0.0252712
470	-0.0847645		470	0.482676		470	0.265486		470	0.0395943		470	0.535719		470	-0.0253874
470.2	-0.084924		470.2	0.482946		470.2	0.265417		470.2	0.038741		470.2	0.536587		470.2	-0.0257953
470.4	-0.0847301		470.4	0.482987		470.4	0.26473		470.4	0.0378167		470.4	0.537048		470.4	-0.0263543
470.6	-0.0848835		470.6	0.482585		470.6	0.263953		470.6	0.037337		470.6	0.537073		470.6	-0.0263711
470.8	-0.0850678		470.8	0.48251		470.8	0.263493		470.8	0.0366166		470.8	0.536987		470.8	-0.0265583
471	-0.0846207		471	0.482636		471	0.262876		471	0.0364082		471	0.53712		471	-0.0268428
471.2	-0.0844738		471.2	0.483043		471.2	0.262024		471.2	0.0357428		471.2	0.536731		471.2	-0.0272644
471.4	-0.0844331		471.4	0.483323		471.4	0.261609		471.4	0.0360748		471.4	0.536948		471.4	-0.0274227
471.6	-0.0845089		471.6	0.483472		471.6	0.261339		471.6	0.035198		471.6	0.53679		471.6	-0.0279855
471.8	-0.0841122		471.8	0.483615		471.8	0.261233		471.8	0.0349674		471.8	0.536559		471.8	-0.0276382
472	-0.0840511		472	0.483401		472	0.261217		472	0.0343373		472	0.536172		472	-0.028008
472.2	-0.0842913		472.2	0.483159		472.2	0.260819		472.2	0.0338782		472.2	0.53604		472.2	-0.0272647
472.4	-0.0841645		472.4	0.482708		472.4	0.260703		472.4	0.0329713		472.4	0.535735		472.4	-0.0272635
472.6	-0.0844612		472.6	0.482356		472.6	0.260477		472.6	0.0324435		472.6	0.535806		472.6	-0.0273474
472.8	-0.0850454		472.8	0.481972		472.8	0.259829		472.8	0.0317679		472.8	0.535427		472.8	-0.0276504
473	-0.0848363		473	0.481849		473	0.259647		473	0.0308209		473	0.535082		473	-0.0275663
473.2	-0.0851406		473.2	0.48167		473.2	0.259381		473.2	0.0301387		473.2	0.534401		473.2	-0.028105
473.4	-0.0855242		473.4	0.48205		473.4	0.258834		473.4	0.0295714		473.4	0.534		473.4	-0.0280786
473.6	-0.0857492		473.6	0.481602		473.6	0.257908		473.6	0.0288225		473.6	0.533155		473.6	-0.0280405
473.8	-0.085727		473.8	0.481344		473.8	0.257127		473.8	0.0283489		473.8	0.532851		473.8	-0.0277356
474	-0.0858733		474	0.481203		474	0.255842		474	0.0276542		474	0.532756		474	-0.0275794
474.2	-0.085794		474.2	0.481279		474.2	0.255128		474.2	0.0264659		474.2	0.532937		474.2	-0.0278419
474.4	-0.0855773		474.4	0.480971		474.4	0.253924		474.4	0.0259406		474.4	0.532491		474.4	-0.0277617
474.6	-0.0852819		474.6	0.480679		474.6	0.25296		474.6	0.0255181		474.6	0.531977		474.6	-0.0281132
474.8	-0.0849778		474.8	0.481023		474.8	0.252633		474.8	0.0244531		474.8	0.531309		474.8	-0.0290274
475	-0.0844318		475	0.481254		475	0.251896		475	0.023836		475	0.531174		475	-0.0293871
475.2	-0.0846399		475.2	0.481241		475.2	0.251403		475.2	0.0233552		475.2	0.531164		475.2	-0.0301128
475.4	-0.0845618		475.4	0.480938		475.4	0.251159		475.4	0.0229904		475.4	0.530881		475.4	-0.0305202
475.6	-0.0843452		475.6	0.480247		475.6	0.25095		475.6	0.0224289		475.6	0.530691		475.6	-0.0305128
475.8	-0.0844164		475.8	0.480217		475.8	0.250307		475.8	0.0217554		475.8	0.530664		475.8	-0.0300481
476	-0.0842381		476	0.480166		476	0.250236		476	0.0206854		476	0.530587		476	-0.0299171
476.2	-0.0843858		476.2	0.48017		476.2	0.250112		476.2	0.0199374		476.2	0.531379		476.2	-0.029348
476.4	-0.0840796		476.4	0.479721		476.4	0.249607		476.4	0.0193159		476.4	0.531433		476.4	-0.0295409
476.6	-0.0841756		476.6	0.479375		476.6	0.249751		476.6	0.0188568		476.6	0.531773		476.6	-0.0295568
476.8	-0.0845166		476.8	0.479414		476.8	0.249726		476.8	0.0181532		476.8	0.53196		476.8	-0.0298188
477	-0.085023		477	0.479488		477	0.249947		477	0.0176638		477	0.531969		477	-0.0300286
477.2	-0.0855818		477.2	0.479557		477.2	0.249539		477.2	0.0177566		477.2	0.531901		477.2	-0.0300993
477.4	-0.0860442		477.4	0.480209		477.4	0.249031		477.4	0.017734		477.4	0.531772		477.4	-0.0300348
477.6	-0.0863083		477.6	0.480183		477.6	0.248417		477.6	0.0172068		477.6	0.531788		477.6	-0.0299557
477.8	-0.0864764		477.8	0.48058		477.8	0.247603		477.8	0.0171205		477.8	0.5319		477.8	-0.029576
478	-0.0870629		478	0.480486		478	0.24718		478	0.0169356		478	0.531609		478	-0.0295055
478.2	-0.0869941		478.2	0.480896		478.2	0.247383		478.2	0.0168811		478.2	0.531827		478.2	-0.0298964
478.4	-0.087031		478.4	0.48101		478.4	0.247296		478.4	0.0166364		478.4	0.531964		478.4	-0.0302019
478.6	-0.0868315		478.6	0.481173		478.6	0.246662		478.6	0.0162802		478.6	0.531709		478.6	-0.0308533
478.8	-0.0867875		478.8	0.481262		478.8	0.246191		478.8	0.0157319		478.8	0.532509		478.8	-0.0313346
479	-0.086679		479	0.480675		479	0.24568		479	0.0160006		479	0.532418		479	-0.0310105
479.2	-0.0869727		479.2	0.480252		479.2	0.244818		479.2	0.0156674		479.2	0.532352		479.2	-0.031309
479.4	-0.0868417		479.4	0.480068		479.4	0.243907		479.4	0.0151732		479.4	0.53166		479.4	-0.0313662
479.6	-0.0865373		479.6	0.479536		479.6	0.243346		479.6	0.015204		479.6	0.531344		479.6	-0.0310659
479.8	-0.0861473		479.8	0.479524		479.8	0.242331		479.8	0.014212		479.8	0.531182		479.8	-0.0308601
480	-0.0854552		480	0.479343		480	0.241824		480	0.0141225		480	0.531096		480	-0.0307748
480.2	-0.0852631		480.2	0.478551		480.2	0.241011		480.2	0.013286		480.2	0.531072		480.2	-0.0306706
480.4	-0.0851911		480.4	0.477994		480.4	0.23989		480.4	0.0128111		480.4	0.530701		480.4	-0.0310041
480.6	-0.0854723		480.6	0.478243		480.6	0.239842		480.6	0.0124015		480.6	0.530284		480.6	-0.0310439
480.8	-0.086048		480.8	0.478642		480.8	0.239534		480.8	0.0117464		480.8	0.529966		480.8	-0.0316081
481	-0.0862818		481	0.478767		481	0.239012		481	0.0112228		481	0.529675		481	-0.0316032
481.2	-0.0863772		481.2	0.479059		481.2	0.238184		481.2	0.0110922		481.2	0.529516		481.2	-0.0320636
481.4	-0.0865247		481.4	0.479354		481.4	0.237776		481.4	0.0104107		481.4	0.528938		481.4	-0.0318996
481.6	-0.0866191		481.6	0.478688		481.6	0.23711		481.6	0.0096218		481.6	0.52873		481.6	-0.0317739
481.8	-0.0870665		481.8	0.478854		481.8	0.236958		481.8	0.00901738		481.8	0.528193		481.8	-0.0321499
482	-0.087401		482	0.478527		482	0.237158		482	0.00867068		482	0.52775		482	-0.0322342
482.2	-0.0871682		482.2	0.479004		482.2	0.237026		482.2	0.00832618		482.2	0.528327		482.2	-0.0326455
482.4	-0.0871978		482.4	0.479087		482.4	0.236614		482.4	0.00798993		482.4	0.528566		482.4	-0.032981
482.6	-0.0867336		482.6	0.479542		482.6	0.235438		482.6	0.00744004		482.6	0.528666		482.6	-0.0333013
482.8	-0.0862552		482.8	0.47918		482.8	0.235088		482.8	0.00714461		482.8	0.529563		482.8	-0.0333783
483	-0.0864033		483	0.47891		483	0.234824		483	0.00694414		483	0.52926		483	-0.0330497
483.2	-0.0863141		483.2	0.478748		483.2	0.234263		483.2	0.00649264		483.2	0.529355		483.2	-0.0333181
483.4	-0.0859708		483.4	0.478436		483.4	0.234187		483.4	0.00638253		483.4	0.528746		483.4	-0.0334157
483.6	-0.0856006		483.6	0.47776		483.6	0.233825		483.6	0.00608018		483.6	0.528541		483.6	-0.0334196
483.8	-0.0852822		483.8	0.477089		483.8	0.233363		483.8	0.00552342		483.8	0.528611		483.8	-0.0334007
484	-0.0851898		484	0.476709		484	0.23326		484	0.00522472		484	0.528474		484	-0.0332881
484.2	-0.0851916		484.2	0.476013		484.2	0.233066		484.2	0.00448093		484.2	0.528264		484.2	-0.0331549
484.4	-0.0852758		484.4	0.476146		484.4	0.232743		484.4	0.0041004		484.4	0.527979		484.4	-0.0335644
484.6	-0.0858235		484.6	0.476253		484.6	0.232613		484.6	0.00365527		484.6	0.527809		484.6	-0.0338766
484.8	-0.0863078		484.8	0.475676		484.8	0.232374		484.8	0.00302981		484.8	0.527902		484.8	-0.0341747
485	-0.0865128		485	0.475286		485	0.231721		485	0.00292039		485	0.527562		485	-0.0345244
485.2	-0.0870655		485.2	0.475001		485.2	0.231403		485.2	0.00265442		485.2	0.527179		485.2	-0.0352702
485.4	-0.0873374		485.4	0.474938		485.4	0.2311		485.4	0.00199592		485.4	0.526703		485.4	-0.0352964
485.6	-0.0874291		485.6	0.474509		485.6	0.230475		485.6	0.00148754		485.6	0.526095		485.6	-0.0357104
485.8	-0.0876808		485.8	0.474491		485.8	0.230217		485.8	0.00111492		485.8	0.525799		485.8	-0.0359777
486	-0.087765		486	0.474785		486	0.229496		486	0.00115008		486	0.525825		486	-0.0361444
486.2	-0.0874018		486.2	0.475426		486.2	0.228831		486.2	0.00099034		486.2	0.526207		486.2	-0.0363052
486.4	-0.0869141		486.4	0.475827		486.4	0.228393		486.4	0.00052019		486.4	0.526054		486.4	-0.036493
486.6	-0.0868406		486.6	0.476266		486.6	0.228015		486.6	0.00015418		486.6	0.526573		486.6	-0.0366735
486.8	-0.0869018		486.8	0.475836		486.8	0.228046		486.8	9.25e-06		486.8	0.526591		486.8	-0.0362513
487	-0.0872479		487	0.47613		487	0.22767		487	8.876e-05		487	0.526328		487	-0.0359696
487.2	-0.0870178		487.2	0.475843		487.2	0.22758		487.2	5.19e-05		487.2	0.526061		487.2	-0.035547
487.4	-0.0868344		487.4	0.475415		487.4	0.227367		487.4	-0.00010723		487.4	0.525807		487.4	-0.0354464
487.6	-0.0869721		487.6	0.475412		487.6	0.227088		487.6	-0.00024248		487.6	0.525716		487.6	-0.0354412
487.8	-0.08729		487.8	0.47544		487.8	0.22684		487.8	-0.00076265		487.8	0.52552		487.8	-0.035251
488	-0.0871431		488	0.475455		488	0.22668		488	-0.00165376		488	0.525442		488	-0.035061
488.2	-0.0871359		488.2	0.475363		488.2	0.226343		488.2	-0.00236403		488.2	0.525868		488.2	-0.035404
488.4	-0.0872878		488.4	0.475493		488.4	0.225538		488.4	-0.00304508		488.4	0.525911		488.4	-0.0359957
488.6	-0.0874493		488.6	0.475459		488.6	0.224849		488.6	-0.00336669		488.6	0.52617		488.6	-0.0365375
488.8	-0.0871956		488.8	0.4752		488.8	0.224595		488.8	-0.00362712		488.8	0.526535		488.8	-0.0368159
489	-0.0872334		489	0.4751		489	0.224049		489	-0.00448801		489	0.526096		489	-0.0376124
489.2	-0.0873652		489.2	0.474744		489.2	0.223647		489.2	-0.00508898		489.2	0.526363		489.2	-0.0380559
489.4	-0.0869589		489.4	0.47512		489.4	0.223146		489.4	-0.00548866		489.4	0.526096		489.4	-0.0380344
489.6	-0.0867372		489.6	0.474845		489.6	0.222624		489.6	-0.00591716		489.6	0.525638		489.6	-0.0382546
489.8	-0.0863525		489.8	0.475003		489.8	0.222482		489.8	-0.00624882		489.8	0.525914		489.8	-0.0382431
490	-0.0861767		490	0.475163		490	0.222006		490	-0.00670812		490	0.525426		490	-0.0381017
490.2	-0.0858993		490.2	0.475093		490.2	0.221432		490.2	-0.00662724		490.2	0.525024		490.2	-0.0382459
490.4	-0.0864118		490.4	0.474483		490.4	0.221279		490.4	-0.00714064		490.4	0.524805		490.4	-0.0380378
490.6	-0.0870547		490.6	0.474102		490.6	0.220956		490.6	-0.00715274		490.6	0.524587		490.6	-0.0376099
490.8	-0.0871454		490.8	0.473525		490.8	0.220351		490.8	-0.00720386		490.8	0.524045		490.8	-0.0371739
491	-0.0879369		491	0.473369		491	0.219763		491	-0.00768565		491	0.523639		491	-0.0367923
491.2	-0.0883507		491.2	0.473245		491.2	0.219317		491.2	-0.00824671		491.2	0.523224		491.2	-0.0361422
491.4	-0.0886399		491.4	0.473426		491.4	0.21881		491.4	-0.00845602		491.4	0.522598		491.4	-0.0361137
491.6	-0.0893756		491.6	0.473632		491.6	0.21809		491.6	-0.00889699		491.6	0.522291		491.6	-0.0358216
491.8	-0.0896041		491.8	0.473415		491.8	0.217453		491.8	-0.00958748		491.8	0.522209		491.8	-0.0356853
492	-0.0896584		492	0.473457		492	0.217111		492	-0.0102008		492	0.522487		492	-0.0359443
492.2	-0.0898087		492.2	0.473717		492.2	0.216937		492.2	-0.0103795		492.2	0.523417		492.2	-0.0360804
492.4	-0.0897901		492.4	0.473972		492.4	0.216375		492.4	-0.0106171		492.4	0.523956		492.4	-0.0357888
492.6	-0.0899207		492.6	0.473784		492.6	0.216058		492.6	-0.010634		492.6	0.5248		492.6	-0.0359671
492.8	-0.0898442		492.8	0.473293		492.8	0.216128		492.8	-0.0108569		492.8	0.525365		492.8	-0.0361629
493	-0.0895185		493	0.473007		493	0.215999		493	-0.0111716		493	0.524985		493	-0.0366141
493.2	-0.0891927		493.2	0.472888		493.2	0.215872		493.2	-0.0112355		493.2	0.525271		493.2	-0.0368628
493.4	-0.0889032		493.4	0.473156		493.4	0.216194		493.4	-0.0114193		493.4	0.524927		493.4	-0.0373295
493.6	-0.0886519		493.6	0.472793		493.6	0.216074		493.6	-0.0114407		493.6	0.525232		493.6	-0.0375087
493.8	-0.0883282		493.8	0.47243		493.8	0.216125		493.8	-0.011253		493.8	0.525367		493.8	-0.037762
494	-0.0881038		494	0.472193		494	0.215788		494	-0.0113368		494	0.52455		494	-0.0378424
494.2	-0.0883802		494.2	0.472233		494.2	0.214944		494.2	-0.0115968		494.2	0.52448		494.2	-0.0386119
494.4	-0.0886705		494.4	0.472036		494.4	0.214761		494.4	-0.0118118		494.4	0.524454		494.4	-0.0383202
494.6	-0.0884988		494.6	0.471971		494.6	0.21471		494.6	-0.0123451		494.6	0.524153		494.6	-0.0383575
494.8	-0.0883548		494.8	0.4714		494.8	0.214201		494.8	-0.0129249		494.8	0.523741		494.8	-0.0387429
495	-0.0888366		495	0.471499		495	0.21441		495	-0.0136377		495	0.523484		495	-0.0383904
495.2	-0.0885469		495.2	0.471703		495.2	0.213968		495.2	-0.01375		495.2	0.523378		495.2	-0.0382187
495.4	-0.0888895		495.4	0.471616		495.4	0.21364		495.4	-0.0143421		495.4	0.522969		495.4	-0.0387526
495.6	-0.0892418		495.6	0.471536		495.6	0.21313		495.6	-0.0147908		495.6	0.523172		495.6	-0.0386922
495.8	-0.0890598		495.8	0.471666		495.8	0.212886		495.8	-0.0148544		495.8	0.523101		495.8	-0.0387531
496	-0.0896389		496	0.471867		496	0.212448		496	-0.0151588		496	0.522995		496	-0.0386378
496.2	-0.0899961		496.2	0.471875		496.2	0.21241		496.2	-0.0151745		496.2	0.523358		496.2	-0.0381209
496.4	-0.0899489		496.4	0.471379		496.4	0.21213		496.4	-0.0155744		496.4	0.523444		496.4	-0.037824
496.6	-0.0904211		496.6	0.470856		496.6	0.211717		496.6	-0.015577		496.6	0.523576		496.6	-0.0379976
496.8	-0.0899587		496.8	0.470596		496.8	0.211422		496.8	-0.0159412		496.8	0.522983		496.8	-0.0381187
497	-0.0900377		497	0.470204		497	0.210663		497	-0.0159743		497	0.522386		497	-0.0383955
497.2	-0.090046		497.2	0.470337		497.2	0.209941		497.2	-0.0158024		497.2	0.522325		497.2	-0.0382845
497.4	-0.0901818		497.4	0.470551		497.4	0.209949		497.4	-0.0159395		497.4	0.52185		497.4	-0.0384974
497.6	-0.0901101		497.6	0.470356		497.6	0.209604		497.6	-0.0157259		497.6	0.521538		497.6	-0.0386855
497.8	-0.0903346		497.8	0.470625		497.8	0.209311		497.8	-0.0155524		497.8	0.520707		497.8	-0.0394993
498	-0.0900483		498	0.470851		498	0.208375		498	-0.016071		498	0.520134		498	-0.0395894
498.2	-0.0904912		498.2	0.47107		498.2	0.207816		498.2	-0.015939		498.2	0.519721		498.2	-0.0399596
498.4	-0.090672		498.4	0.471223		498.4	0.2075		498.4	-0.0155978		498.4	0.519533		498.4	-0.0399509
498.6	-0.0905767		498.6	0.471047		498.6	0.207539		498.6	-0.0161547		498.6	0.519461		498.6	-0.0404284
498.8	-0.0901565		498.8	0.471491		498.8	0.207433		498.8	-0.0161804		498.8	0.519641		498.8	-0.0405898
499	-0.0899099		499	0.471896		499	0.207576		499	-0.016707		499	0.520059		499	-0.040769
499.2	-0.0898942		499.2	0.47214		499.2	0.206998		499.2	-0.0174397		499.2	0.520283		499.2	-0.0408803
499.4	-0.09035		499.4	0.472083		499.4	0.207117		499.4	-0.0180051		499.4	0.519928		499.4	-0.0411555
499.6	-0.0896079		499.6	0.472457		499.6	0.206997		499.6	-0.0180988		499.6	0.519439		499.6	-0.0408279
499.8	-0.0895162		499.8	0.472304		499.8	0.206764		499.8	-0.0188074		499.8	0.519043		499.8	-0.0407977
500	-0.0893063		500	0.472115		500	0.206342		500	-0.0193993		500	0.518791		500	-0.0407776
500.2	-0.0888881		500.2	0.472249		500.2	0.206203		500.2	-0.0202701		500.2	0.518792		500.2	-0.0405933
500.4	-0.088842		500.4	0.471833		500.4	0.205662		500.4	-0.020931		500.4	0.518818		500.4	-0.0402656
500.6	-0.0888476		500.6	0.471211		500.6	0.204498		500.6	-0.0214841		500.6	0.518913		500.6	-0.0403815
500.8	-0.088044		500.8	0.471113		500.8	0.203844		500.8	-0.0212758		500.8	0.518749		500.8	-0.0405223
501	-0.0882411		501	0.470557		501	0.203508		501	-0.0211512		501	0.519068		501	-0.0404971
501.2	-0.0881054		501.2	0.470782		501.2	0.203334		501.2	-0.0212064		501.2	0.51886		501.2	-0.0402083
501.4	-0.0882446		501.4	0.470871		501.4	0.203183		501.4	-0.0215823		501.4	0.518517		501.4	-0.0406908
501.6	-0.0887157		501.6	0.4704		501.6	0.202762		501.6	-0.0217732		501.6	0.518311		501.6	-0.0411608
501.8	-0.0892316		501.8	0.47071		501.8	0.202187		501.8	-0.0216225		501.8	0.518109		501.8	-0.0413346
502	-0.0894898		502	0.47032		502	0.201626		502	-0.0212179		502	0.518085		502	-0.0410256
502.2	-0.0902451		502.2	0.470257		502.2	0.201728		502.2	-0.0206115		502.2	0.517977		502.2	-0.0412642
502.4	-0.0902217		502.4	0.470346		502.4	0.201242		502.4	-0.0206482		502.4	0.518375		502.4	-0.0415699
502.6	-0.0902971		502.6	0.469774		502.6	0.201394		502.6	-0.0208296		502.6	0.51881		502.6	-0.0418854
502.8	-0.0903344		502.8	0.469599		502.8	0.201074		502.8	-0.0214044		502.8	0.519357		502.8	-0.0419544
503	-0.0906153		503	0.469072		503	0.200537		503	-0.0222625		503	0.520308		503	-0.0420375
503.2	-0.0911284		503.2	0.468898		503.2	0.200626		503.2	-0.0224385		503.2	0.520716		503.2	-0.0421592
503.4	-0.0912625		503.4	0.468951		503.4	0.200365		503.4	-0.0228373		503.4	0.520119		503.4	-0.0423989
503.6	-0.090853		503.6	0.469026		503.6	0.20012		503.6	-0.0236127		503.6	0.519733		503.6	-0.0421846
503.8	-0.0912144		503.8	0.46881		503.8	0.199998		503.8	-0.0242948		503.8	0.520086		503.8	-0.0421746
504	-0.0910747		504	0.468951		504	0.199566		504	-0.0245038		504	0.520006		504	-0.0421376
504.2	-0.0910613		504.2	0.468986		504.2	0.199375		504.2	-0.0252936		504.2	0.520253		504.2	-0.0423617
504.4	-0.0912312		504.4	0.468922		504.4	0.198845		504.4	-0.0256083		504.4	0.519902		504.4	-0.0422764
504.6	-0.0909356		504.6	0.46905		504.6	0.198566		504.6	-0.0255607		504.6	0.519443		504.6	-0.0428324
504.8	-0.0908936		504.8	0.469882		504.8	0.198574		504.8	-0.0252107		504.8	0.519082		504.8	-0.0427136
505	-0.0915531		505	0.469791		505	0.19885		505	-0.0255939		505	0.51846		505	-0.0426658
505.2	-0.0916052		505.2	0.470006		505.2	0.198416		505.2	-0.0252431		505.2	0.517538		505.2	-0.0430456
505.4	-0.0915778		505.4	0.470407		505.4	0.197653		505.4	-0.0251906		505.4	0.517277		505.4	-0.0433699
505.6	-0.0921958		505.6	0.470762		505.6	0.197568		505.6	-0.0249988		505.6	0.516739		505.6	-0.043479
505.8	-0.0921725		505.8	0.471063		505.8	0.197392		505.8	-0.0245133		505.8	0.516196		505.8	-0.0434416
506	-0.092616		506	0.470469		506	0.197463		506	-0.0240659		506	0.516023		506	-0.0429323
506.2	-0.0923818		506.2	0.470293		506.2	0.197371		506.2	-0.0244619		506.2	0.51576		506.2	-0.0431796
506.4	-0.0924423		506.4	0.470559		506.4	0.196534		506.4	-0.0248818		506.4	0.51558		506.4	-0.0433812
506.6	-0.0925965		506.6	0.470437		506.6	0.196485		506.6	-0.0257721		506.6	0.515389		506.6	-0.0437661
506.8	-0.0923972		506.8	0.470311		506.8	0.19556		506.8	-0.0261934		506.8	0.51582		506.8	-0.0438446
507	-0.0926508		507	0.470147		507	0.195443		507	-0.0264967		507	0.515927		507	-0.0434939
507.2	-0.0926542		507.2	0.470175		507.2	0.19525		507.2	-0.0267472		507.2	0.515659		507.2	-0.0435755
507.4	-0.0923319		507.4	0.470149		507.4	0.194854		507.4	-0.0276384		507.4	0.515626		507.4	-0.0431216
507.6	-0.0916805		507.6	0.469604		507.6	0.194729		507.6	-0.0280561		507.6	0.516262		507.6	-0.0430127
507.8	-0.0915769		507.8	0.468775		507.8	0.194517		507.8	-0.028181		507.8	0.516443		507.8	-0.0431361
508	-0.0912116		508	0.468359		508	0.19421		508	-0.0283102		508	0.516324		508	-0.0432027
508.2	-0.0906936		508.2	0.467924		508.2	0.194077		508.2	-0.0287459		508.2	0.516585		508.2	-0.0436112
508.4	-0.0912017		508.4	0.467924		508.4	0.193715		508.4	-0.0289432		508.4	0.516176		508.4	-0.0437422
508.6	-0.0913644		508.6	0.467658		508.6	0.193787		508.6	-0.0287201		508.6	0.515959		508.6	-0.0443172
508.8	-0.0912906		508.8	0.466906		508.8	0.193638		508.8	-0.0284433		508.8	0.516411		508.8	-0.0445039
509	-0.0913071		509	0.466045		509	0.193444		509	-0.0281966		509	0.516746		509	-0.0447716
509.2	-0.0909122		509.2	0.46608		509.2	0.192757		509.2	-0.0280354		509.2	0.516793		509.2	-0.045124
509.4	-0.0911933		509.4	0.466115		509.4	0.192506		509.4	-0.0283244		509.4	0.517168		509.4	-0.0451284
509.6	-0.0916299		509.6	0.465624		509.6	0.192795		509.6	-0.0285581		509.6	0.517047		509.6	-0.0455276
509.8	-0.0917181		509.8	0.465405		509.8	0.192333		509.8	-0.0291194		509.8	0.516949		509.8	-0.0455046
510	-0.0922353		510	0.465234		510	0.192404		510	-0.0296878		510	0.516818		510	-0.0454159
510.2	-0.0923491		510.2	0.465982		510.2	0.191519		510.2	-0.0302322		510.2	0.516523		510.2	-0.0457137
510.4	-0.0927021		510.4	0.465813		510.4	0.190852		510.4	-0.0305183		510.4	0.516194		510.4	-0.0462511
510.6	-0.0927908		510.6	0.46566		510.6	0.190533		510.6	-0.0305572		510.6	0.515567		510.6	-0.0463269
510.8	-0.09284		510.8	0.465169		510.8	0.189965		510.8	-0.0308819		510.8	0.515493		510.8	-0.0459952
511	-0.0932152		511	0.465122		511	0.189829		511	-0.0315795		511	0.514944		511	-0.0454083
511.2	-0.0929994		511.2	0.465245		511.2	0.189387		511.2	-0.0320466		511.2	0.514679		511.2	-0.0453499
511.4	-0.0924145		511.4	0.464651		511.4	0.189028		511.4	-0.0324943		511.4	0.514381		511.4	-0.0449116
511.6	-0.0922232		511.6	0.463982		511.6	0.188284		511.6	-0.0323073		511.6	0.51459		511.6	-0.0443851
511.8	-0.0925515		511.8	0.46398		511.8	0.187779		511.8	-0.0324657		511.8	0.513831		511.8	-0.0442329
512	-0.0924974		512	0.464248		512	0.187562		512	-0.0329585		512	0.513623		512	-0.0442723
512.2	-0.092892		512.2	0.463939		512.2	0.18719		512.2	-0.0332851		512.2	0.513418		512.2	-0.0446922
512.4	-0.0931188		512.4	0.463519		512.4	0.186699		512.4	-0.0329632		512.4	0.513455		512.4	-0.044852
512.6	-0.0926906		512.6	0.463654		512.6	0.186474		512.6	-0.0325879		512.6	0.513312		512.6	-0.0448175
512.8	-0.0929032		512.8	0.46355		512.8	0.186281		512.8	-0.0326801		512.8	0.513592		512.8	-0.0446505
513	-0.0929456		513	0.464006		513	0.185879		513	-0.0326594		513	0.513778		513	-0.0447505
513.2	-0.0925805		513.2	0.464657		513.2	0.185911		513.2	-0.03286		513.2	0.51382		513.2	-0.0450796
513.4	-0.0926919		513.4	0.464636		513.4	0.186088		513.4	-0.0329201		513.4	0.514016		513.4	-0.0454619
513.6	-0.0926853		513.6	0.464471		513.6	0.186376		513.6	-0.0333798		513.6	0.514087		513.6	-0.0458607
513.8	-0.0930095		513.8	0.465028		513.8	0.18644		513.8	-0.0335038		513.8	0.51413		513.8	-0.0465202
514	-0.0929002		514	0.465242		514	0.186623		514	-0.0335835		514	0.51432		514	-0.0467449
514.2	-0.0933145		514.2	0.465673		514.2	0.186071		514.2	-0.033558		514.2	0.514565		514.2	-0.0470948
514.4	-0.0936512		514.4	0.465715		514.4	0.186056		514.4	-0.0336014		514.4	0.5144		514.4	-0.0476439
514.6	-0.0938068		514.6	0.466232		514.6	0.18595		514.6	-0.0340004		514.6	0.514659		514.6	-0.0475313
514.8	-0.0937822		514.8	0.466472		514.8	0.186054		514.8	-0.0346403		514.8	0.514457		514.8	-0.0474591
515	-0.0938896		515	0.466277		515	0.185851		515	-0.0350178		515	0.514427		515	-0.0470909
515.2	-0.0939631		515.2	0.466165		515.2	0.185613		515.2	-0.0349493		515.2	0.51448		515.2	-0.0468132
515.4	-0.0940529		515.4	0.465942		515.4	0.185363		515.4	-0.0352857		515.4	0.514649		515.4	-0.0460337
515.6	-0.0942334		515.6	0.465642		515.6	0.184645		515.6	-0.0356493		515.6	0.51492		515.6	-0.0456034
515.8	-0.0945928		515.8	0.46587		515.8	0.184195		515.8	-0.0363031		515.8	0.514782		515.8	-0.0455368
516	-0.0946372		516	0.465449		516	0.183953		516	-0.0365635		516	0.514617		516	-0.0455081
516.2	-0.0949433		516.2	0.465041		516.2	0.183313		516.2	-0.0360798		516.2	0.514552		516.2	-0.0453429
516.4	-0.0943685		516.4	0.464424		516.4	0.182816		516.4	-0.0359351		516.4	0.514868		516.4	-0.045041
516.6	-0.0946605		516.6	0.464959		516.6	0.182299		516.6	-0.036031		516.6	0.514774		516.6	-0.044772
516.8	-0.0944134		516.8	0.464661		516.8	0.181805		516.8	-0.0359364		516.8	0.514919		516.8	-0.0448339
517	-0.0936649		517	0.464368		517	0.181665		517	-0.0356353		517	0.514925		517	-0.0453988
517.2	-0.0935722		517.2	0.463851		517.2	0.181244		517.2	-0.03542		517.2	0.514763		517.2	-0.0454201
517.4	-0.0932954		517.4	0.463429		517.4	0.181495		517.4	-0.0354968		517.4	0.514731		517.4	-0.0456739
517.6	-0.0929735		517.6	0.463354		517.6	0.181694		517.6	-0.035394		517.6	0.514561		517.6	-0.0461061
517.8	-0.0926277		517.8	0.463235		517.8	0.181819		517.8	-0.0354575		517.8	0.514362		517.8	-0.0465226
518	-0.0927306		518	0.463665		518	0.181266		518	-0.0352478		518	0.514327		518	-0.046819
518.2	-0.09302		518.2	0.464186		518.2	0.18131		518.2	-0.0351541		518.2	0.514027		518.2	-0.0471874
518.4	-0.0933989		518.4	0.464115		518.4	0.180978		518.4	-0.0352955		518.4	0.514051		518.4	-0.0473918
518.6	-0.0932853		518.6	0.464025		518.6	0.18078		518.6	-0.0359222		518.6	0.514274		518.6	-0.0476165
518.8	-0.0936762		518.8	0.46382		518.8	0.180728		518.8	-0.0364405		518.8	0.513639		518.8	-0.0479761
519	-0.0939894		519	0.463519		519	0.18055		519	-0.037263		519	0.513573		519	-0.0481535
519.2	-0.0945904		519.2	0.463512		519.2	0.180204		519.2	-0.0377611		519.2	0.513441		519.2	-0.0479859
519.4	-0.0950811		519.4	0.463234		519.4	0.17974		519.4	-0.0388561		519.4	0.51336		519.4	-0.0480926
519.6	-0.0951686		519.6	0.462377		519.6	0.178833		519.6	-0.0394943		519.6	0.513065		519.6	-0.0481619
519.8	-0.0957063		519.8	0.462446		519.8	0.178267		519.8	-0.0399818		519.8	0.512882		519.8	-0.0474973
520	-0.0959287		520	0.462265		520	0.178254		520	-0.0401529		520	0.51237		520	-0.047347
520.2	-0.0962544		520.2	0.461708		520.2	0.177896		520.2	-0.0404103		520.2	0.512035		520.2	-0.0473812
520.4	-0.0963268		520.4	0.4618		520.4	0.177703		520.4	-0.0403852		520.4	0.511437		520.4	-0.0474897
520.6	-0.0964557		520.6	0.462472		520.6	0.177486		520.6	-0.0408501		520.6	0.510872		520.6	-0.0476283
520.8	-0.0959706		520.8	0.461938		520.8	0.177167		520.8	-0.0407539		520.8	0.510759		520.8	-0.0475995
521	-0.096044		521	0.461288		521	0.176941		521	-0.0409792		521	0.510174		521	-0.0478894
521.2	-0.0957285		521.2	0.461322		521.2	0.176434		521.2	-0.0405502		521.2	0.510527		521.2	-0.0474276
521.4	-0.0950782		521.4	0.46157		521.4	0.176584		521.4	-0.0407061		521.4	0.510464		521.4	-0.047635
521.6	-0.0946565		521.6	0.461921		521.6	0.176585		521.6	-0.0402384		521.6	0.510431		521.6	-0.0477426
521.8	-0.0944438		521.8	0.462293		521.8	0.176153		521.8	-0.0401375		521.8	0.510582		521.8	-0.0479464
522	-0.0942853		522	0.462523		522	0.175741		522	-0.0393993		522	0.51111		522	-0.0483943
522.2	-0.0938936		522.2	0.462296		522.2	0.175731		522.2	-0.0389376		522.2	0.510997		522.2	-0.0486803
522.4	-0.0937046		522.4	0.462057		522.4	0.174939		522.4	-0.0395223		522.4	0.511386		522.4	-0.0489915
522.6	-0.0933457		522.6	0.462177		522.6	0.174989		522.6	-0.04		522.6	0.511535		522.6	-0.049292
522.8	-0.0934474		522.8	0.461996		522.8	0.175074		522.8	-0.0402197		522.8	0.511828		522.8	-0.0499694
523	-0.0938282		523	0.461768		523	0.174709		523	-0.040268		523	0.512192		523	-0.0499619
523.2	-0.0941012		523.2	0.461933		523.2	0.174506		523.2	-0.0406708		523.2	0.512067		523.2	-0.0498032
523.4	-0.0940109		523.4	0.461782		523.4	0.173719		523.4	-0.0411362		523.4	0.512186		523.4	-0.0500263
523.6	-0.0940595		523.6	0.461358		523.6	0.173485		523.6	-0.0410807		523.6	0.511797		523.6	-0.0498967
523.8	-0.0943786		523.8	0.461514		523.8	0.174246		523.8	-0.041392		523.8	0.511682		523.8	-0.0489471
524	-0.0945777		524	0.461289		524	0.174777		524	-0.0414093		524	0.511344		524	-0.0493476
524.2	-0.0952467		524.2	0.461142		524.2	0.174679		524.2	-0.0414394		524.2	0.510947		524.2	-0.0496024
524.4	-0.0958211		524.4	0.461375		524.4	0.174662		524.4	-0.0418063		524.4	0.510278		524.4	-0.0496417
524.6	-0.0956917		524.6	0.461787		524.6	0.174527		524.6	-0.0425634		524.6	0.510157		524.6	-0.0494827
524.8	-0.0960593		524.8	0.461157		524.8	0.1741		524.8	-0.042507		524.8	0.510224		524.8	-0.0492417
525	-0.0962402		525	0.461095		525	0.173668		525	-0.0432152		525	0.510193		525	-0.0496332
525.2	-0.0961205		525.2	0.461364		525.2	0.173954		525.2	-0.043179		525.2	0.510627		525.2	-0.0494424
525.4	-0.096214		525.4	0.461426		525.4	0.173525		525.4	-0.0435985		525.4	0.510416		525.4	-0.0496456
525.6	-0.0962843		525.6	0.461365		525.6	0.17347		525.6	-0.0438815		525.6	0.510544		525.6	-0.0495816
525.8	-0.0970164		525.8	0.46129		525.8	0.17302		525.8	-0.0440866		525.8	0.510571		525.8	-0.049786
526	-0.0971414		526	0.461078		526	0.172861		526	-0.0442754		526	0.510284		526	-0.0496507
526.2	-0.0973461		526.2	0.461066		526.2	0.171923		526.2	-0.0444715		526.2	0.50967		526.2	-0.0494637
526.4	-0.0975298		526.4	0.461097		526.4	0.171403		526.4	-0.0451676		526.4	0.509604		526.4	-0.0493922
526.6	-0.0975105		526.6	0.460856		526.6	0.170957		526.6	-0.0448046		526.6	0.509915		526.6	-0.04943
526.8	-0.0974193		526.8	0.460576		526.8	0.170699		526.8	-0.0446087		526.8	0.510154		526.8	-0.0497811
527	-0.0972888		527	0.460295		527	0.170016		527	-0.0447414		527	0.510061		527	-0.049546
527.2	-0.0969056		527.2	0.460568		527.2	0.169509		527.2	-0.045397		527.2	0.509619		527.2	-0.0492823
527.4	-0.0964367		527.4	0.459848		527.4	0.168859		527.4	-0.0452686		527.4	0.509676		527.4	-0.0492767
527.6	-0.0966123		527.6	0.459278		527.6	0.168588		527.6	-0.0452258		527.6	0.509402		527.6	-0.0493085
527.8	-0.0962063		527.8	0.459162		527.8	0.168196		527.8	-0.0453268		527.8	0.509434		527.8	-0.0490956
528	-0.0962574		528	0.45893		528	0.167494		528	-0.0451312		528	0.509489		528	-0.0498075
528.2	-0.0965646		528.2	0.458803		528.2	0.167017		528.2	-0.0455885		528.2	0.509578		528.2	-0.0496708
528.4	-0.0963378		528.4	0.45859		528.4	0.166723		528.4	-0.0455754		528.4	0.509125		528.4	-0.0503164
528.6	-0.0963947		528.6	0.45898		528.6	0.167042		528.6	-0.0454542		528.6	0.509211		528.6	-0.0503117
528.8	-0.0965794		528.8	0.458751		528.8	0.167198		528.8	-0.0453573		528.8	0.509026		528.8	-0.0505934
529	-0.0962162		529	0.459001		529	0.16733		529	-0.0455407		529	0.508947		529	-0.0508013
529.2	-0.095832		529.2	0.459089		529.2	0.167513		529.2	-0.0452475		529.2	0.509046		529.2	-0.0508719
529.4	-0.0960043		529.4	0.459376		529.4	0.167441		529.4	-0.0453747		529.4	0.509117		529.4	-0.0510216
529.6	-0.0969377		529.6	0.459634		529.6	0.167569		529.6	-0.0455916		529.6	0.508706		529.6	-0.0512202
529.8	-0.09785		529.8	0.459917		529.8	0.167828		529.8	-0.045656		529.8	0.508713		529.8	-0.0514742
530	-0.0978022		530	0.460085		530	0.167753		530	-0.0455601		530	0.508178		530	-0.0514339
530.2	-0.0976491		530.2	0.460364		530.2	0.167182		530.2	-0.045183		530.2	0.508276		530.2	-0.0515143
530.4	-0.0974786		530.4	0.460231		530.4	0.167443		530.4	-0.0452819		530.4	0.508235		530.4	-0.0519515
530.6	-0.0969159		530.6	0.4604		530.6	0.166868		530.6	-0.0451619		530.6	0.508137		530.6	-0.0520471
530.8	-0.0967307		530.8	0.460449		530.8	0.166754		530.8	-0.0453322		530.8	0.507665		530.8	-0.0519364
531	-0.0965545		531	0.460293		531	0.16648		531	-0.0458278		531	0.507898		531	-0.0519245
531.2	-0.0965755		531.2	0.460609		531.2	0.16657		531.2	-0.0465046		531.2	0.50794		531.2	-0.051616
531.4	-0.096114		531.4	0.460459		531.4	0.166024		531.4	-0.0466676		531.4	0.508142		531.4	-0.0515562
531.6	-0.0965214		531.6	0.460281		531.6	0.166203		531.6	-0.0469395		531.6	0.508009		531.6	-0.0512828
531.8	-0.095959		531.8	0.460579		531.8	0.166235		531.8	-0.0472314		531.8	0.508153		531.8	-0.0512623
532	-0.0960821		532	0.460679		532	0.166699		532	-0.0475547		532	0.508387		532	-0.0512702
532.2	-0.0963925		532.2	0.460698		532.2	0.166621		532.2	-0.0480246		532.2	0.508042		532.2	-0.0513954
532.4	-0.0967968		532.4	0.460508		532.4	0.166469		532.4	-0.0477541		532.4	0.507848		532.4	-0.0520278
532.6	-0.0972918		532.6	0.460704		532.6	0.166805		532.6	-0.0482427		532.6	0.507896		532.6	-0.0516875
532.8	-0.0969434		532.8	0.460787		532.8	0.166072		532.8	-0.0484249		532.8	0.507877		532.8	-0.0518697
533	-0.096705		533	0.460964		533	0.165842		533	-0.0485944		533	0.508036		533	-0.0520371
533.2	-0.0968779		533.2	0.461254		533.2	0.165618		533.2	-0.0485187		533.2	0.508155		533.2	-0.0526609
533.4	-0.0972173		533.4	0.461327		533.4	0.165425		533.4	-0.0481687		533.4	0.507737		533.4	-0.0530804
533.6	-0.0975264		533.6	0.461273		533.6	0.1651		533.6	-0.0476308		533.6	0.507808		533.6	-0.0535566
533.8	-0.0973009		533.8	0.460818		533.8	0.165003		533.8	-0.0477589		533.8	0.50796		533.8	-0.0537557
534	-0.0970971		534	0.459947		534	0.164782		534	-0.0474128		534	0.507629		534	-0.0538089
534.2	-0.0967515		534.2	0.460262		534.2	0.163814		534.2	-0.0472303		534.2	0.507536		534.2	-0.0545316
534.4	-0.0966281		534.4	0.459554		534.4	0.163554		534.4	-0.047745		534.4	0.506972		534.4	-0.0548805
534.6	-0.0967018		534.6	0.459593		534.6	0.162649		534.6	-0.0476035		534.6	0.506875		534.6	-0.0549377
534.8	-0.0967508		534.8	0.45916		534.8	0.162507		534.8	-0.0475754		534.8	0.50696		534.8	-0.0546952
535	-0.096753		535	0.458928		535	0.162264		535	-0.0485024		535	0.507012		535	-0.0549228
535.2	-0.0968302		535.2	0.458982		535.2	0.162291		535.2	-0.0489886		535.2	0.507057		535.2	-0.054217
535.4	-0.0969198		535.4	0.458903		535.4	0.16161		535.4	-0.0489476		535.4	0.506779		535.4	-0.0535356
535.6	-0.0972021		535.6	0.45878		535.6	0.161843		535.6	-0.0489348		535.6	0.506602		535.6	-0.0530875
535.8	-0.0966271		535.8	0.458986		535.8	0.16142		535.8	-0.0492314		535.8	0.506574		535.8	-0.0533053
536	-0.0973354		536	0.459047		536	0.161038		536	-0.0494956		536	0.506574		536	-0.0531325
536.2	-0.0976925		536.2	0.459		536.2	0.160073		536.2	-0.0497917		536.2	0.506551		536.2	-0.0534851
536.4	-0.097714		536.4	0.459047		536.4	0.159649		536.4	-0.0502243		536.4	0.50669		536.4	-0.053854
536.6	-0.0977835		536.6	0.459149		536.6	0.159636		536.6	-0.0504933		536.6	0.506598		536.6	-0.0535468
536.8	-0.0974238		536.8	0.459183		536.8	0.159138		536.8	-0.0501791		536.8	0.506388		536.8	-0.0537999
537	-0.0973664		537	0.459512		537	0.15884		537	-0.0502524		537	0.5065		537	-0.0541682
537.2	-0.0973808		537.2	0.459211		537.2	0.158731		537.2	-0.0500417		537.2	0.506272		537.2	-0.0543176
537.4	-0.0974352		537.4	0.45887		537.4	0.158317		537.4	-0.0499706		537.4	0.506416		537.4	-0.0543276
537.6	-0.0973861		537.6	0.458427		537.6	0.158239		537.6	-0.0499097		537.6	0.506906		537.6	-0.0545193
537.8	-0.0972691		537.8	0.45796		537.8	0.158244		537.8	-0.0505459		537.8	0.506225		537.8	-0.0546621
538	-0.0974358		538	0.456895		538	0.15869		538	-0.0508822		538	0.506141		538	-0.0546876
538.2	-0.0973434		538.2	0.456806		538.2	0.158213		538.2	-0.0513795		538.2	0.505915		538.2	-0.055282
538.4	-0.0974563		538.4	0.456144		538.4	0.158162		538.4	-0.0521759		538.4	0.506015		538.4	-0.0553401
538.6	-0.0977839		538.6	0.456155		538.6	0.158489		538.6	-0.0524826		538.6	0.506041		538.6	-0.0551071
538.8	-0.0976998		538.8	0.455817		538.8	0.15841		538.8	-0.0530382		538.8	0.505689		538.8	-0.0551392
539	-0.0980371		539	0.455791		539	0.158385		539	-0.0537055		539	0.505612		539	-0.0553466
539.2	-0.0983257		539.2	0.455788		539.2	0.158275		539.2	-0.0538886		539.2	0.50613		539.2	-0.0545988
539.4	-0.0982359		539.4	0.456131		539.4	0.157819		539.4	-0.0536983		539.4	0.505843		539.4	-0.0545382
539.6	-0.0980624		539.6	0.456158		539.6	0.157908		539.6	-0.054136		539.6	0.50605		539.6	-0.0544867
539.8	-0.0978456		539.8	0.456312		539.8	0.157645		539.8	-0.0539524		539.8	0.506117		539.8	-0.0545842
540	-0.0981118		540	0.45649		540	0.157067		540	-0.053954		540	0.505935		540	-0.0545407
540.2	-0.0979712		540.2	0.456651		540.2	0.156933		540.2	-0.0538294		540.2	0.505797		540.2	-0.0544116
540.4	-0.0978986		540.4	0.456466		540.4	0.157035		540.4	-0.053876		540.4	0.505732		540.4	-0.0544292
540.6	-0.0980181		540.6	0.456286		540.6	0.156987		540.6	-0.0536531		540.6	0.505624		540.6	-0.0539501
540.8	-0.0978788		540.8	0.456463		540.8	0.156128		540.8	-0.0534966		540.8	0.50579		540.8	-0.0541369
541	-0.0983016		541	0.456485		541	0.155709		541	-0.0536281		541	0.506077		541	-0.0542941
541.2	-0.0983971		541.2	0.456316		541.2	0.155771		541.2	-0.0531815		541.2	0.506621		541.2	-0.0542019
541.4	-0.0986794		541.4	0.456336		541.4	0.155507		541.4	-0.0534428		541.4	0.506745		541.4	-0.0546543
541.6	-0.0984089		541.6	0.456119		541.6	0.155271		541.6	-0.053363		541.6	0.506274		541.6	-0.0545386
541.8	-0.0984942		541.8	0.455842		541.8	0.15489		541.8	-0.0536167		541.8	0.505752		541.8	-0.0544829
542	-0.0985919		542	0.455261		542	0.154837		542	-0.0539008		542	0.506197		542	-0.054503
542.2	-0.0988278		542.2	0.455497		542.2	0.154371		542.2	-0.0542997		542.2	0.506091		542.2	-0.054989
542.4	-0.0988836		542.4	0.455696		542.4	0.15442		542.4	-0.0545322		542.4	0.5064		542.4	-0.0554586
542.6	-0.0988548		542.6	0.456003		542.6	0.154829		542.6	-0.0548884		542.6	0.505847		542.6	-0.055751
542.8	-0.0986177		542.8	0.456035		542.8	0.154457		542.8	-0.0551516		542.8	0.5062		542.8	-0.0559539
543	-0.0989745		543	0.456114		543	0.154452		543	-0.0557346		543	0.506532		543	-0.0560896
543.2	-0.0987092		543.2	0.456348		543.2	0.154416		543.2	-0.0557801		543.2	0.506404		543.2	-0.0558725
543.4	-0.0986581		543.4	0.456908		543.4	0.154627		543.4	-0.0556859		543.4	0.50611		543.4	-0.0558837
543.6	-0.0981129		543.6	0.456711		543.6	0.154684		543.6	-0.0556925		543.6	0.506513		543.6	-0.0559845
543.8	-0.0978162		543.8	0.456711		543.8	0.15443		543.8	-0.0551119		543.8	0.506143		543.8	-0.0558345
544	-0.097869		544	0.456516		544	0.154914		544	-0.0549277		544	0.505728		544	-0.0556642
544.2	-0.0978239		544.2	0.456426		544.2	0.154807		544.2	-0.0548609		544.2	0.50575		544.2	-0.055522
544.4	-0.0979889		544.4	0.455564		544.4	0.154481		544.4	-0.0551393		544.4	0.505366		544.4	-0.0557004
544.6	-0.098148		544.6	0.455128		544.6	0.154214		544.6	-0.0549192		544.6	0.504901		544.6	-0.0557043
544.8	-0.098387		544.8	0.455045		544.8	0.153954		544.8	-0.0546978		544.8	0.505032		544.8	-0.0558851
545	-0.0987733		545	0.454819		545	0.15381		545	-0.0546959		545	0.504899		545	-0.0558695
545.2	-0.0987382		545.2	0.454742		545.2	0.153682		545.2	-0.0545074		545.2	0.504839		545.2	-0.0559861
545.4	-0.0993058		545.4	0.454402		545.4	0.15313		545.4	-0.0551467		545.4	0.504365		545.4	-0.0561593
545.6	-0.0992672		545.6	0.454154		545.6	0.152191		545.6	-0.0554552		545.6	0.503852		545.6	-0.0559685
545.8	-0.0994761		545.8	0.454049		545.8	0.151291		545.8	-0.0557767		545.8	0.503821		545.8	-0.0565304
546	-0.0999186		546	0.453997		546	0.151253		546	-0.0563812		546	0.503782		546	-0.0568121
546.2	-0.100171		546.2	0.454151		546.2	0.150984		546.2	-0.0571031		546.2	0.503496		546.2	-0.0570099
546.4	-0.100449		546.4	0.454331		546.4	0.150922		546.4	-0.0575134		546.4	0.503477		546.4	-0.0570664
546.6	-0.100534		546.6	0.454455		546.6	0.150761		546.6	-0.0581884		546.6	0.503384		546.6	-0.057222
546.8	-0.100378		546.8	0.454536		546.8	0.150493		546.8	-0.0588697		546.8	0.50349		546.8	-0.057092
547	-0.10074		547	0.454852		547	0.150051		547	-0.058904		547	0.503517		547	-0.0574924
547.2	-0.100579		547.2	0.45518		547.2	0.150182		547.2	-0.0585051		547.2	0.503773		547.2	-0.0569689
547.4	-0.100547		547.4	0.45562		547.4	0.149718		547.4	-0.0580279		547.4	0.503943		547.4	-0.0565023
547.6	-0.099758		547.6	0.45559		547.6	0.149631		547.6	-0.0577157		547.6	0.504123		547.6	-0.0567662
547.8	-0.0994632		547.8	0.455509		547.8	0.149482		547.8	-0.0574388		547.8	0.504209		547.8	-0.0561683
548	-0.0994792		548	0.455031		548	0.149615		548	-0.0575065		548	0.50431		548	-0.0561198
548.2	-0.0994048		548.2	0.454726		548.2	0.148838		548.2	-0.0577302		548.2	0.504247		548.2	-0.0558331
548.4	-0.0996116		548.4	0.454367		548.4	0.148707		548.4	-0.0578106		548.4	0.503748		548.4	-0.055562
548.6	-0.0992266		548.6	0.454356		548.6	0.148778		548.6	-0.0569616		548.6	0.503663		548.6	-0.0557432
548.8	-0.0990156		548.8	0.454755		548.8	0.148838		548.8	-0.0571545		548.8	0.503886		548.8	-0.0558879
549	-0.0988051		549	0.454184		549	0.148909		549	-0.0574192		549	0.503694		549	-0.0560505
549.2	-0.0989898		549.2	0.454266		549.2	0.14899		549.2	-0.0575863		549.2	0.503613		549.2	-0.0564662
549.4	-0.0988993		549.4	0.453826		549.4	0.149267		549.4	-0.0577976		549.4	0.503887		549.4	-0.0567491
549.6	-0.0984304		549.6	0.453751		549.6	0.149185		549.6	-0.0578248		549.6	0.503486		549.6	-0.0573844
549.8	-0.098794		549.8	0.453599		549.8	0.14913		549.8	-0.0581843		549.8	0.503104		549.8	-0.0578091
550	-0.0992078		550	0.453584		550	0.149372		550	-0.0589641		550	0.502565		550	-0.0573764
550.2	-0.0992596		550.2	0.453786		550.2	0.149665		550.2	-0.0591289		550.2	0.502812		550.2	-0.0571229
550.4	-0.0998023		550.4	0.454152		550.4	0.149659		550.4	-0.0592903		550.4	0.50239		550.4	-0.0570328
550.6	-0.0994799		550.6	0.453997		550.6	0.149412		550.6	-0.0597797		550.6	0.50192		550.6	-0.0573551
550.8	-0.0996932		550.8	0.45424		550.8	0.149251		550.8	-0.0598772		550.8	0.501908		550.8	-0.057289
551	-0.100457		551	0.454319		551	0.149081		551	-0.0596176		551	0.502178		551	-0.0573869
551.2	-0.100418		551.2	0.454252		551.2	0.149071		551.2	-0.0594419		551.2	0.501924		551.2	-0.0570795
551.4	-0.100274		551.4	0.454806		551.4	0.148655		551.4	-0.0591885		551.4	0.501891		551.4	-0.0573483
551.6	-0.100003		551.6	0.454507		551.6	0.148845		551.6	-0.0596773		551.6	0.50188		551.6	-0.0573603
551.8	-0.100026		551.8	0.454104		551.8	0.148383		551.8	-0.0599963		551.8	0.501838		551.8	-0.0573558
552	-0.100923		552	0.454039		552	0.147662		552	-0.0601123		552	0.50162		552	-0.0578767
552.2	-0.101167		552.2	0.454269		552.2	0.147102		552.2	-0.059922		552.2	0.501726		552.2	-0.057797
552.4	-0.101418		552.4	0.454243		552.4	0.146753		552.4	-0.0594814		552.4	0.501673		552.4	-0.0581734
552.6	-0.101356		552.6	0.45417		552.6	0.146371		552.6	-0.0593554		552.6	0.501457		552.6	-0.058651
552.8	-0.101615		552.8	0.453975		552.8	0.146144		552.8	-0.0597377		552.8	0.501619		552.8	-0.059027
553	-0.10188		553	0.45343		553	0.1461		553	-0.0598492		553	0.501591		553	-0.0588698
553.2	-0.102123		553.2	0.453691		553.2	0.145698		553.2	-0.0599694		553.2	0.501694		553.2	-0.058915
553.4	-0.102048		553.4	0.453536		553.4	0.145625		553.4	-0.0598745		553.4	0.502292		553.4	-0.0590934
553.6	-0.10209		553.6	0.453238		553.6	0.145101		553.6	-0.0603462		553.6	0.502138		553.6	-0.059179
553.8	-0.102308		553.8	0.45293		553.8	0.144195		553.8	-0.0605385		553.8	0.501838		553.8	-0.0586581
554	-0.101587		554	0.453141		554	0.14384		554	-0.0611278		554	0.502162		554	-0.0583239
554.2	-0.101373		554.2	0.453089		554.2	0.143826		554.2	-0.0606304		554.2	0.502377		554.2	-0.0581801
554.4	-0.101393		554.4	0.453018		554.4	0.143584		554.4	-0.0605733		554.4	0.50218		554.4	-0.0579518
554.6	-0.100862		554.6	0.452647		554.6	0.143468		554.6	-0.0605946		554.6	0.502299		554.6	-0.058305
554.8	-0.100832		554.8	0.452597		554.8	0.143698		554.8	-0.0608657		554.8	0.50296		554.8	-0.0584697
555	-0.10077		555	0.452614		555	0.143566		555	-0.0609679		555	0.502584		555	-0.0587186
555.2	-0.100393		555.2	0.452568		555.2	0.143811		555.2	-0.0611057		555.2	0.502529		555.2	-0.0588693
555.4	-0.0998857		555.4	0.452746		555.4	0.143536		555.4	-0.0613446		555.4	0.502439		555.4	-0.0590684
555.6	-0.0996314		555.6	0.452297		555.6	0.143703		555.6	-0.061709		555.6	0.50211		555.6	-0.0590246
555.8	-0.0998484		555.8	0.452548		555.8	0.143578		555.8	-0.0619101		555.8	0.501982		555.8	-0.0596416
556	-0.100191		556	0.45239		556	0.143516		556	-0.0616396		556	0.501764		556	-0.0598151
556.2	-0.10063		556.2	0.452308		556.2	0.143963		556.2	-0.061748		556.2	0.501444		556.2	-0.0594904
556.4	-0.100993		556.4	0.452158		556.4	0.14383		556.4	-0.0620523		556.4	0.501445		556.4	-0.0595209
556.6	-0.10122		556.6	0.452526		556.6	0.143797		556.6	-0.0624968		556.6	0.500978		556.6	-0.0595333
556.8	-0.101826		556.8	0.4523		556.8	0.143747		556.8	-0.0624034		556.8	0.500362		556.8	-0.0596402
557	-0.101886		557	0.451992		557	0.143299		557	-0.0627688		557	0.500503		557	-0.0597447
557.2	-0.102246		557.2	0.451921		557.2	0.142868		557.2	-0.0629897		557.2	0.500517		557.2	-0.0600168
557.4	-0.102318		557.4	0.451741		557.4	0.142578		557.4	-0.0628063		557.4	0.500516		557.4	-0.0599585
557.6	-0.102364		557.6	0.45138		557.6	0.142249		557.6	-0.0626647		557.6	0.500078		557.6	-0.0597493
557.8	-0.102206		557.8	0.451483		557.8	0.141598		557.8	-0.0622931		557.8	0.50019		557.8	-0.0596978
558	-0.101744		558	0.451657		558	0.141561		558	-0.0622813		558	0.500494		558	-0.0598425
558.2	-0.10176		558.2	0.451898		558.2	0.14164		558.2	-0.0615889		558.2	0.500769		558.2	-0.0595339
558.4	-0.101843		558.4	0.452114		558.4	0.141364		558.4	-0.0615986		558.4	0.501288		558.4	-0.0590796
558.6	-0.101489		558.6	0.451979		558.6	0.141284		558.6	-0.0621368		558.6	0.501646		558.6	-0.0597148
558.8	-0.101112		558.8	0.452444		558.8	0.141164		558.8	-0.0624464		558.8	0.502161		558.8	-0.0594376
559	-0.100991		559	0.452414		559	0.140841		559	-0.0627785		559	0.502087		559	-0.0596533
559.2	-0.100921		559.2	0.452774		559.2	0.141		559.2	-0.0631025		559.2	0.502057		559.2	-0.0598901
559.4	-0.100447		559.4	0.452648		559.4	0.140335		559.4	-0.0631218		559.4	0.501443		559.4	-0.0605373
559.6	-0.100139		559.6	0.452618		559.6	0.140056		559.6	-0.063301		559.6	0.501423		559.6	-0.0608547
559.8	-0.100458		559.8	0.452893		559.8	0.139399		559.8	-0.0635147		559.8	0.501096		559.8	-0.0609812
560	-0.10065		560	0.452587		560	0.138905		560	-0.0634404		560	0.500372		560	-0.0610354
560.2	-0.101013		560.2	0.452572		560.2	0.139104		560.2	-0.0634321		560.2	0.500323		560.2	-0.0612755
560.4	-0.100653		560.4	0.452935		560.4	0.138619		560.4	-0.0640003		560.4	0.4997		560.4	-0.0619899
560.6	-0.100851		560.6	0.452606		560.6	0.137844		560.6	-0.0636632		560.6	0.498871		560.6	-0.0626398
560.8	-0.101126		560.8	0.4524		560.8	0.13718		560.8	-0.0633802		560.8	0.498031		560.8	-0.0628989
561	-0.101347		561	0.452525		561	0.137163		561	-0.0635632		561	0.49802		561	-0.0631456
561.2	-0.102001		561.2	0.452505		561.2	0.1371		561.2	-0.0638537		561.2	0.497414		561.2	-0.0631265
561.4	-0.101965		561.4	0.451917		561.4	0.137217		561.4	-0.0639302		561.4	0.497069		561.4	-0.063127
561.6	-0.102522		561.6	0.451714		561.6	0.136979		561.6	-0.0642923		561.6	0.49701		561.6	-0.0626141
561.8	-0.102487		561.8	0.451204		561.8	0.136856		561.8	-0.0645719		561.8	0.497472		561.8	-0.0621154
562	-0.102624		562	0.451027		562	0.136509		562	-0.0651423		562	0.497222		562	-0.0619849
562.2	-0.103029		562.2	0.450754		562.2	0.136668		562.2	-0.0655182		562.2	0.497861		562.2	-0.0614473
562.4	-0.103761		562.4	0.45043		562.4	0.136451		562.4	-0.0664298		562.4	0.498719		562.4	-0.0609396
562.6	-0.103704		562.6	0.44994		562.6	0.136887		562.6	-0.0665922		562.6	0.499185		562.6	-0.0610241
562.8	-0.10415		562.8	0.450057		562.8	0.136879		562.8	-0.066458		562.8	0.499743		562.8	-0.0607298
563	-0.104429		563	0.449727		563	0.137096		563	-0.0670543		563	0.500104		563	-0.0611368
563.2	-0.10449		563.2	0.450296		563.2	0.13762		563.2	-0.0668658		563.2	0.499901		563.2	-0.0606995
563.4	-0.104209		563.4	0.449865		563.4	0.137502		563.4	-0.0664257		563.4	0.499542		563.4	-0.0607391
563.6	-0.103835		563.6	0.44949		563.6	0.137323		563.6	-0.0668154		563.6	0.499566		563.6	-0.0607277
563.8	-0.104026		563.8	0.449816		563.8	0.13767		563.8	-0.0667361		563.8	0.499809		563.8	-0.0606208
564	-0.103563		564	0.449286		564	0.138103		564	-0.0663231		564	0.499698		564	-0.0607895
564.2	-0.103275		564.2	0.449399		564.2	0.138339		564.2	-0.0659428		564.2	0.499603		564.2	-0.0608511
564.4	-0.102816		564.4	0.449532		564.4	0.137795		564.4	-0.0660758		564.4	0.499358		564.4	-0.0613324
564.6	-0.102838		564.6	0.449329		564.6	0.137493		564.6	-0.0654566		564.6	0.499585		564.6	-0.0616335
564.8	-0.102386		564.8	0.449826		564.8	0.137752		564.8	-0.0649772		564.8	0.499544		564.8	-0.061341
565	-0.102456		565	0.449921		565	0.13776		565	-0.0653465		565	0.499561		565	-0.062072
565.2	-0.102478		565.2	0.449386		565.2	0.136986		565.2	-0.0658822		565.2	0.49949		565.2	-0.0619742
565.4	-0.102209		565.4	0.449047		565.4	0.136582		565.4	-0.0661436		565.4	0.499495		565.4	-0.0619893
565.6	-0.102552		565.6	0.448951		565.6	0.135519		565.6	-0.0664014		565.6	0.499434		565.6	-0.0613525
565.8	-0.102674		565.8	0.448678		565.8	0.135352		565.8	-0.0669372		565.8	0.499465		565.8	-0.061656
566	-0.103062		566	0.448556		566	0.134121		566	-0.0672705		566	0.499117		566	-0.0619431
566.2	-0.103592		566.2	0.448552		566.2	0.13381		566.2	-0.0677392		566.2	0.499464		566.2	-0.062023
566.4	-0.104062		566.4	0.4479		566.4	0.133342		566.4	-0.0683464		566.4	0.499265		566.4	-0.0623589
566.6	-0.104612		566.6	0.447519		566.6	0.133975		566.6	-0.0681341		566.6	0.498627		566.6	-0.0630475
566.8	-0.105358		566.8	0.447894		566.8	0.133716		566.8	-0.068637		566.8	0.498586		566.8	-0.0636143
567	-0.105656		567	0.447917		567	0.133835		567	-0.0688146		567	0.49819		567	-0.0640248
567.2	-0.105828		567.2	0.447804		567.2	0.134137		567.2	-0.068792		567.2	0.497275		567.2	-0.0641248
567.4	-0.106066		567.4	0.447288		567.4	0.134212		567.4	-0.0689818		567.4	0.496713		567.4	-0.0648567
567.6	-0.105819		567.6	0.447007		567.6	0.134381		567.6	-0.0694353		567.6	0.496799		567.6	-0.0652501
567.8	-0.106133		567.8	0.447241		567.8	0.134618		567.8	-0.0691264		567.8	0.496893		567.8	-0.0653799
568	-0.105743		568	0.447009		568	0.13438		568	-0.068952		568	0.496469		568	-0.0654806
568.2	-0.105455		568.2	0.44714		568.2	0.13449		568.2	-0.0688259		568.2	0.496227		568.2	-0.0653284
568.4	-0.105412		568.4	0.4472		568.4	0.133998		568.4	-0.068683		568.4	0.496357		568.4	-0.065516
568.6	-0.105338		568.6	0.447609		568.6	0.133894		568.6	-0.0686128		568.6	0.496255		568.6	-0.0657206
568.8	-0.105062		568.8	0.44825		568.8	0.133786		568.8	-0.0682023		568.8	0.496473		568.8	-0.0649165
569	-0.105314		569	0.448387		569	0.133193		569	-0.0687249		569	0.496558		569	-0.0646688
569.2	-0.104743		569.2	0.448377		569.2	0.132926		569.2	-0.0685491		569.2	0.49676		569.2	-0.0637924
569.4	-0.10446		569.4	0.448862		569.4	0.132834		569.4	-0.0684837		569.4	0.496956		569.4	-0.0634684
569.6	-0.104255		569.6	0.449632		569.6	0.132269		569.6	-0.0686362		569.6	0.497073		569.6	-0.0629335
569.8	-0.10412		569.8	0.450256		569.8	0.132515		569.8	-0.069003		569.8	0.497467		569.8	-0.0629952
570	-0.1038		570	0.45027		570	0.132002		570	-0.0688503		570	0.497295		570	-0.0631878
570.2	-0.103442		570.2	0.450497		570.2	0.132542		570.2	-0.0689541		570.2	0.497097		570.2	-0.0635851
570.4	-0.103559		570.4	0.450306		570.4	0.132668		570.4	-0.0685587		570.4	0.496849		570.4	-0.0637344
570.6	-0.104092		570.6	0.450911		570.6	0.132739		570.6	-0.0683906		570.6	0.496423		570.6	-0.0641045
570.8	-0.104091		570.8	0.451138		570.8	0.132437		570.8	-0.0678756		570.8	0.496767		570.8	-0.0640817
571	-0.104197		571	0.450883		571	0.132251		571	-0.067985		571	0.496196		571	-0.064244
571.2	-0.104039		571.2	0.450382		571.2	0.132211		571.2	-0.0682066		571.2	0.496267		571.2	-0.0639062
571.4	-0.104106		571.4	0.450168		571.4	0.132366		571.4	-0.0683451		571.4	0.49594		571.4	-0.0641898
571.6	-0.104005		571.6	0.449899		571.6	0.132219		571.6	-0.0683037		571.6	0.49599		571.6	-0.0641339
571.8	-0.104162		571.8	0.449701		571.8	0.131759		571.8	-0.0685746		571.8	0.496019		571.8	-0.0647811
572	-0.104093		572	0.449493		572	0.131563		572	-0.0685155		572	0.495717		572	-0.0648499
572.2	-0.104111		572.2	0.44917		572.2	0.131226		572.2	-0.0686638		572.2	0.496038		572.2	-0.0651028
572.4	-0.104508		572.4	0.449169		572.4	0.130639		572.4	-0.0690299		572.4	0.496052		572.4	-0.0651699
572.6	-0.104326		572.6	0.448924		572.6	0.130281		572.6	-0.0693232		572.6	0.496211		572.6	-0.0653855
572.8	-0.103931		572.8	0.448395		572.8	0.130328		572.8	-0.0691074		572.8	0.496579		572.8	-0.0649237
573	-0.103993		573	0.44775		573	0.129707		573	-0.0689358		573	0.496322		573	-0.0648848
573.2	-0.103715		573.2	0.447439		573.2	0.129562		573.2	-0.0684545		573.2	0.496718		573.2	-0.0648877
573.4	-0.104054		573.4	0.447483		573.4	0.129505		573.4	-0.0685516		573.4	0.49654		573.4	-0.0647822
573.6	-0.103538		573.6	0.447777		573.6	0.129531		573.6	-0.0688081		573.6	0.496657		573.6	-0.0644721
573.8	-0.103337		573.8	0.447735		573.8	0.129839		573.8	-0.0686217		573.8	0.496792		573.8	-0.0645278
574	-0.103246		574	0.447344		574	0.129707		574	-0.0684761		574	0.496846		574	-0.064702
574.2	-0.103024		574.2	0.447693		574.2	0.129439		574.2	-0.0683328		574.2	0.497078		574.2	-0.0645481
574.4	-0.103292		574.4	0.448236		574.4	0.12922		574.4	-0.0683879		574.4	0.497246		574.4	-0.0643203
574.6	-0.103755		574.6	0.448336		574.6	0.129242		574.6	-0.0687224		574.6	0.497154		574.6	-0.063759
574.8	-0.10363		574.8	0.448204		574.8	0.129194		574.8	-0.068411		574.8	0.497539		574.8	-0.0635838
575	-0.103985		575	0.448018		575	0.128853		575	-0.0691999		575	0.497244		575	-0.0635495
575.2	-0.104107		575.2	0.447848		575.2	0.128789		575.2	-0.0692012		575.2	0.497739		575.2	-0.0635266
575.4	-0.104186		575.4	0.447618		575.4	0.128882		575.4	-0.069865		575.4	0.497288		575.4	-0.0641958
575.6	-0.104527		575.6	0.447773		575.6	0.128372		575.6	-0.0699745		575.6	0.497446		575.6	-0.0640736
575.8	-0.104126		575.8	0.448154		575.8	0.127776		575.8	-0.0705601		575.8	0.497271		575.8	-0.064521
576	-0.104241		576	0.448414		576	0.127911		576	-0.0708521		576	0.49716		576	-0.0644901
576.2	-0.104044		576.2	0.448249		576.2	0.127889		576.2	-0.0716406		576.2	0.497464		576.2	-0.0644205
576.4	-0.104057		576.4	0.447862		576.4	0.12787		576.4	-0.0716307		576.4	0.496961		576.4	-0.0643911
576.6	-0.10403		576.6	0.447849		576.6	0.127256		576.6	-0.0716206		576.6	0.496822		576.6	-0.0646346
576.8	-0.103836		576.8	0.447711		576.8	0.127063		576.8	-0.0710474		576.8	0.496359		576.8	-0.064781
577	-0.104621		577	0.448144		577	0.126616		577	-0.0708201		577	0.496366		577	-0.0645268
577.2	-0.104516		577.2	0.447605		577.2	0.126482		577.2	-0.0705276		577.2	0.496515		577.2	-0.0646898
577.4	-0.10452		577.4	0.447575		577.4	0.126895		577.4	-0.070683		577.4	0.496253		577.4	-0.0645147
577.6	-0.104088		577.6	0.448025		577.6	0.126803		577.6	-0.0709148		577.6	0.496323		577.6	-0.0645093
577.8	-0.104506		577.8	0.448131		577.8	0.126393		577.8	-0.0708524		577.8	0.496309		577.8	-0.0647365
578	-0.104894		578	0.448213		578	0.126197		578	-0.0714181		578	0.496645		578	-0.064723
578.2	-0.104909		578.2	0.448415		578.2	0.126031		578.2	-0.0713092		578.2	0.496617		578.2	-0.0646097
578.4	-0.105325		578.4	0.448768		578.4	0.126198		578.4	-0.0716455		578.4	0.496727		578.4	-0.0643579
578.6	-0.106096		578.6	0.448572		578.6	0.126382		578.6	-0.0717095		578.6	0.496917		578.6	-0.064257
578.8	-0.105887		578.8	0.448456		578.8	0.126096		578.8	-0.0717681		578.8	0.496949		578.8	-0.064629
579	-0.106504		579	0.448857		579	0.125949		579	-0.0720481		579	0.497289		579	-0.064867
579.2	-0.106638		579.2	0.449115		579.2	0.125814		579.2	-0.0724459		579.2	0.497516		579.2	-0.0651829
579.4	-0.106669		579.4	0.448721		579.4	0.125741		579.4	-0.0730722		579.4	0.497603		579.4	-0.0649257
579.6	-0.106814		579.6	0.449076		579.6	0.125884		579.6	-0.0726934		579.6	0.497492		579.6	-0.064711
579.8	-0.105991		579.8	0.448851		579.8	0.126233		579.8	-0.0730475		579.8	0.496991		579.8	-0.0648611
580	-0.106429		580	0.448285		580	0.126902		580	-0.0729047		580	0.496885		580	-0.0649564
580.2	-0.10642		580.2	0.447649		580.2	0.126878		580.2	-0.0730504		580.2	0.496358		580.2	-0.0648822
580.4	-0.106539		580.4	0.447392		580.4	0.126638		580.4	-0.0729014		580.4	0.495747		580.4	-0.0655246
580.6	-0.106517		580.6	0.447708		580.6	0.126031		580.6	-0.0726444		580.6	0.495622		580.6	-0.0655224
580.8	-0.10606		580.8	0.447131		580.8	0.125756		580.8	-0.0720786		580.8	0.495376		580.8	-0.0655221
581	-0.106157		581	0.446769		581	0.125755		581	-0.0723807		581	0.495568		581	-0.065372
581.2	-0.105608		581.2	0.446215		581.2	0.125731		581.2	-0.0722224		581.2	0.495432		581.2	-0.0658998
581.4	-0.105572		581.4	0.446441		581.4	0.125748		581.4	-0.0720333		581.4	0.495412		581.4	-0.0659374
581.6	-0.105343		581.6	0.446319		581.6	0.125436		581.6	-0.0722195		581.6	0.49524		581.6	-0.0662049
581.8	-0.104971		581.8	0.446187		581.8	0.124978		581.8	-0.0721241		581.8	0.495202		581.8	-0.0661186
582	-0.104891		582	0.445672		582	0.125143		582	-0.0725728		582	0.495097		582	-0.0660912
582.2	-0.105365		582.2	0.445444		582.2	0.124629		582.2	-0.0727809		582.2	0.495135		582.2	-0.0664061
582.4	-0.105582		582.4	0.445937		582.4	0.124514		582.4	-0.0733805		582.4	0.494972		582.4	-0.0668858
582.6	-0.105874		582.6	0.445669		582.6	0.124444		582.6	-0.0736416		582.6	0.4949		582.6	-0.0672029
582.8	-0.105542		582.8	0.445605		582.8	0.124172		582.8	-0.0742069		582.8	0.495119		582.8	-0.067581
583	-0.105989		583	0.445685		583	0.124097		583	-0.0742913		583	0.495411		583	-0.0681269
583.2	-0.106185		583.2	0.445095		583.2	0.124314		583.2	-0.0748161		583.2	0.495918		583.2	-0.068074
583.4	-0.106203		583.4	0.444557		583.4	0.124209		583.4	-0.0747879		583.4	0.495916		583.4	-0.0679229
583.6	-0.106651		583.6	0.444542		583.6	0.124553		583.6	-0.0739916		583.6	0.495577		583.6	-0.0683493
583.8	-0.106885		583.8	0.444036		583.8	0.124634		583.8	-0.0739718		583.8	0.495025		583.8	-0.0686035
584	-0.107402		584	0.443613		584	0.124493		584	-0.0740757		584	0.495097		584	-0.0685595
584.2	-0.107709		584.2	0.44384		584.2	0.124231		584.2	-0.0742081		584.2	0.495244		584.2	-0.0683879
584.4	-0.107889		584.4	0.444072		584.4	0.124047		584.4	-0.0742243		584.4	0.495185		584.4	-0.0687637
584.6	-0.107541		584.6	0.44464		584.6	0.123826		584.6	-0.0736714		584.6	0.495294		584.6	-0.0679465
584.8	-0.107589		584.8	0.444494		584.8	0.123516		584.8	-0.0735093		584.8	0.495089		584.8	-0.0678801
585	-0.107602		585	0.445004		585	0.123478		585	-0.0737037		585	0.494904		585	-0.0680962
585.2	-0.107585		585.2	0.445458		585.2	0.123609		585.2	-0.0736707		585.2	0.495057		585.2	-0.0679766
585.4	-0.107736		585.4	0.44564		585.4	0.123425		585.4	-0.073527		585.4	0.494975		585.4	-0.0676657
585.6	-0.107286		585.6	0.446083		585.6	0.123375		585.6	-0.073858		585.6	0.494818		585.6	-0.0675752
585.8	-0.106563		585.8	0.446996		585.8	0.123066		585.8	-0.0743622		585.8	0.494384		585.8	-0.0674617
586	-0.106777		586	0.44716		586	0.123052		586	-0.0750353		586	0.493785		586	-0.067486
586.2	-0.106442		586.2	0.447713		586.2	0.122574		586.2	-0.0754051		586.2	0.493524		586.2	-0.0675785
586.4	-0.106358		586.4	0.447808		586.4	0.122463		586.4	-0.0754704		586.4	0.492816		586.4	-0.0677813
586.6	-0.105627		586.6	0.447443		586.6	0.122565		586.6	-0.0756022		586.6	0.492644		586.6	-0.0681433
586.8	-0.104978		586.8	0.446802		586.8	0.122471		586.8	-0.0755117		586.8	0.492717		586.8	-0.0687119
587	-0.104908		587	0.445944		587	0.122057		587	-0.0751342		587	0.492618		587	-0.0689757
587.2	-0.104924		587.2	0.445423		587.2	0.121463		587.2	-0.074963		587.2	0.492826		587.2	-0.0688
587.4	-0.104886		587.4	0.444931		587.4	0.120612		587.4	-0.0742883		587.4	0.492914		587.4	-0.0687767
587.6	-0.105138		587.6	0.444386		587.6	0.120216		587.6	-0.0731239		587.6	0.49281		587.6	-0.0687749
587.8	-0.104896		587.8	0.443724		587.8	0.119782		587.8	-0.073289		587.8	0.49262		587.8	-0.0687031
588	-0.104404		588	0.443627		588	0.119244		588	-0.0732982		588	0.492986		588	-0.0686238
588.2	-0.104376		588.2	0.443711		588.2	0.11912		588.2	-0.0731252		588.2	0.492773		588.2	-0.0688839
588.4	-0.10427		588.4	0.443531		588.4	0.119018		588.4	-0.0731649		588.4	0.492635		588.4	-0.0693844
588.6	-0.104224		588.6	0.44348		588.6	0.118776		588.6	-0.0731424		588.6	0.492377		588.6	-0.0690795
588.8	-0.104935		588.8	0.443059		588.8	0.118387		588.8	-0.0733512		588.8	0.491957		588.8	-0.0693743
589	-0.10519		589	0.443481		589	0.118666		589	-0.0739905		589	0.49207		589	-0.0696315
589.2	-0.105833		589.2	0.443372		589.2	0.118815		589.2	-0.0743347		589.2	0.492292		589.2	-0.0694282
589.4	-0.10648		589.4	0.443733		589.4	0.119154		589.4	-0.0747445		589.4	0.492295		589.4	-0.0695642
589.6	-0.105925		589.6	0.444885		589.6	0.118855		589.6	-0.0757506		589.6	0.492625		589.6	-0.0694858
589.8	-0.106155		589.8	0.445242		589.8	0.118466		589.8	-0.0766753		589.8	0.492845		589.8	-0.0694974
590	-0.106597		590	0.445262		590	0.118294		590	-0.0772372		590	0.493138		590	-0.0693939
590.2	-0.106945		590.2	0.445466		590.2	0.118119		590.2	-0.0777094		590.2	0.492934		590.2	-0.0695618
590.4	-0.10735		590.4	0.445688		590.4	0.117825		590.4	-0.0777789		590.4	0.492786		590.4	-0.0701366
590.6	-0.106617		590.6	0.44562		590.6	0.118216		590.6	-0.0778853		590.6	0.49282		590.6	-0.0709061
590.8	-0.107042		590.8	0.444851		590.8	0.11812		590.8	-0.0774145		590.8	0.492869		590.8	-0.0713067
591	-0.107554		591	0.444829		591	0.11777		591	-0.0774569		591	0.492909		591	-0.0714073
591.2	-0.107454		591.2	0.445191		591.2	0.117265		591.2	-0.077251		591.2	0.492628		591.2	-0.0712845
591.4	-0.107895		591.4	0.445327		591.4	0.117155		591.4	-0.0769333		591.4	0.492533		591.4	-0.0709572
591.6	-0.10793		591.6	0.444948		591.6	0.117131		591.6	-0.0767785		591.6	0.491674		591.6	-0.0711543
591.8	-0.107792		591.8	0.444754		591.8	0.117576		591.8	-0.0771184		591.8	0.491383		591.8	-0.0709798
592	-0.107296		592	0.444751		592	0.117657		592	-0.0769269		592	0.491302		592	-0.0711226
592.2	-0.10736		592.2	0.444893		592.2	0.118049		592.2	-0.0768005		592.2	0.490996		592.2	-0.0709629
592.4	-0.107645		592.4	0.444651		592.4	0.118172		592.4	-0.0769864		592.4	0.491414		592.4	-0.0708144
592.6	-0.107771		592.6	0.445085		592.6	0.118342		592.6	-0.0769357		592.6	0.490968		592.6	-0.0707347
592.8	-0.108233		592.8	0.444959		592.8	0.118372		592.8	-0.076704		592.8	0.491413		592.8	-0.0705109
593	-0.107929		593	0.445453		593	0.118755		593	-0.0769555		593	0.492161		593	-0.0701128
593.2	-0.107947		593.2	0.445109		593.2	0.118559		593.2	-0.0768792		593.2	0.492563		593.2	-0.0699234
593.4	-0.10808		593.4	0.445174		593.4	0.118166		593.4	-0.077215		593.4	0.49307		593.4	-0.0697226
593.6	-0.107815		593.6	0.445244		593.6	0.116688		593.6	-0.0777236		593.6	0.49357		593.6	-0.0694835
593.8	-0.107722		593.8	0.444583		593.8	0.116214		593.8	-0.0778479		593.8	0.493718		593.8	-0.0694074
594	-0.107513		594	0.444434		594	0.115694		594	-0.0782225		594	0.493629		594	-0.0693256
594.2	-0.107181		594.2	0.444363		594.2	0.11538		594.2	-0.0780607		594.2	0.492907		594.2	-0.0694492
594.4	-0.106583		594.4	0.444138		594.4	0.115377		594.4	-0.0779217		594.4	0.492594		594.4	-0.0695583
594.6	-0.106651		594.6	0.443302		594.6	0.115234		594.6	-0.0779865		594.6	0.492031		594.6	-0.069514
594.8	-0.106969		594.8	0.44271		594.8	0.115121		594.8	-0.0781384		594.8	0.491793		594.8	-0.0697751
595	-0.107199		595	0.442667		595	0.114834		595	-0.078928		595	0.49185		595	-0.0696244
595.2	-0.107189		595.2	0.442168		595.2	0.114288		595.2	-0.0788811		595.2	0.491364		595.2	-0.0700998
595.4	-0.107535		595.4	0.441635		595.4	0.11416		595.4	-0.0790707		595.4	0.491542		595.4	-0.0701361
595.6	-0.107262		595.6	0.441228		595.6	0.11441		595.6	-0.0793397		595.6	0.4914		595.6	-0.0707581
595.8	-0.107339		595.8	0.440982		595.8	0.114569		595.8	-0.0790388		595.8	0.491337		595.8	-0.0710555
596	-0.107007		596	0.441269		596	0.114713		596	-0.0788875		596	0.491233		596	-0.071477
596.2	-0.107341		596.2	0.441358		596.2	0.114822		596.2	-0.0789891		596.2	0.491493		596.2	-0.071827
596.4	-0.107273		596.4	0.441426		596.4	0.114683		596.4	-0.0788871		596.4	0.491765		596.4	-0.0719894
596.6	-0.107581		596.6	0.441933		596.6	0.114452		596.6	-0.0787311		596.6	0.491757		596.6	-0.0723104
596.8	-0.107572		596.8	0.441947		596.8	0.114028		596.8	-0.0783269		596.8	0.492089		596.8	-0.0721777
597	-0.107096		597	0.442426		597	0.113929		597	-0.0783767		597	0.492485		597	-0.0719931
597.2	-0.107156		597.2	0.442254		597.2	0.113368		597.2	-0.0781837		597.2	0.492815		597.2	-0.0721381
597.4	-0.107127		597.4	0.442235		597.4	0.112331		597.4	-0.078254		597.4	0.492115		597.4	-0.0719744
597.6	-0.107073		597.6	0.442532		597.6	0.112061		597.6	-0.0784537		597.6	0.492388		597.6	-0.0716991
597.8	-0.106609		597.8	0.443178		597.8	0.112211		597.8	-0.078577		597.8	0.492204		597.8	-0.0712283
598	-0.106865		598	0.443444		598	0.111994		598	-0.0791219		598	0.492076		598	-0.0714286
598.2	-0.10697		598.2	0.443742		598.2	0.112116		598.2	-0.0791865		598.2	0.491496		598.2	-0.0712418
598.4	-0.107		598.4	0.444082		598.4	0.112235		598.4	-0.0795204		598.4	0.491046		598.4	-0.0711526
598.6	-0.107586		598.6	0.444011		598.6	0.112179		598.6	-0.0796845		598.6	0.490807		598.6	-0.0706468
598.8	-0.108425		598.8	0.443955		598.8	0.112201		598.8	-0.0800902		598.8	0.490744		598.8	-0.0707316
599	-0.108736		599	0.443851		599	0.111961		599	-0.0804238		599	0.490829		599	-0.0703772
599.2	-0.109291		599.2	0.443458		599.2	0.11146		599.2	-0.0805578		599.2	0.490446		599.2	-0.0704685
599.4	-0.109653		599.4	0.44352		599.4	0.111448		599.4	-0.0809191		599.4	0.490431		599.4	-0.0702721
599.6	-0.109645		599.6	0.443249		599.6	0.111947		599.6	-0.0810324		599.6	0.490314		599.6	-0.0705425
599.8	-0.109653		599.8	0.442679		599.8	0.111792		599.8	-0.0809952		599.8	0.490225		599.8	-0.070679
600	-0.109411		600	0.442707		600	0.111377		600	-0.0809597		600	0.49058		600	-0.070374
600.2	-0.110054		600.2	0.442843		600.2	0.110768		600.2	-0.0808007		600.2	0.490619		600.2	-0.0705501
600.4	-0.110272		600.4	0.442691		600.4	0.110173		600.4	-0.0806186		600.4	0.490796		600.4	-0.0702809
600.6	-0.110595		600.6	0.442485		600.6	0.110174		600.6	-0.0806011		600.6	0.49098		600.6	-0.0705863
600.8	-0.11032		600.8	0.442012		600.8	0.110048		600.8	-0.0803367		600.8	0.490913		600.8	-0.0705104
601	-0.110209		601	0.441656		601	0.110133		601	-0.0803989		601	0.491643		601	-0.0705835
601.2	-0.110037		601.2	0.441514		601.2	0.110081		601.2	-0.0808989		601.2	0.491774		601.2	-0.0708994
601.4	-0.110284		601.4	0.441631		601.4	0.109805		601.4	-0.0810596		601.4	0.491605		601.4	-0.0713619
601.6	-0.110329		601.6	0.441941		601.6	0.110441		601.6	-0.0807849		601.6	0.492131		601.6	-0.0715518
601.8	-0.110109		601.8	0.442528		601.8	0.110745		601.8	-0.081048		601.8	0.491269		601.8	-0.0719494
602	-0.110471		602	0.442393		602	0.111131		602	-0.0813761		602	0.490831		602	-0.0728499
602.2	-0.110189		602.2	0.442005		602.2	0.11141		602.2	-0.0810596		602.2	0.490376		602.2	-0.072868
602.4	-0.11025		602.4	0.442497		602.4	0.111819		602.4	-0.0811294		602.4	0.490157		602.4	-0.0730388
602.6	-0.11041		602.6	0.442184		602.6	0.111815		602.6	-0.080626		602.6	0.489574		602.6	-0.0729119
602.8	-0.110918		602.8	0.441987		602.8	0.11111		602.8	-0.0812676		602.8	0.489356		602.8	-0.0728904
603	-0.110598		603	0.441886		603	0.111244		603	-0.0816756		603	0.48946		603	-0.0729407
603.2	-0.110605		603.2	0.44176		603.2	0.110992		603.2	-0.0819701		603.2	0.489247		603.2	-0.0731031
603.4	-0.11015		603.4	0.441245		603.4	0.111093		603.4	-0.0816246		603.4	0.489287		603.4	-0.0731711
603.6	-0.109713		603.6	0.440837		603.6	0.11065		603.6	-0.0816141		603.6	0.489341		603.6	-0.0728898
603.8	-0.109518		603.8	0.440686		603.8	0.109637		603.8	-0.0813365		603.8	0.489168		603.8	-0.0726337
604	-0.109445		604	0.441068		604	0.108805		604	-0.0812909		604	0.489171		604	-0.07226
604.2	-0.109611		604.2	0.44101		604.2	0.10847		604.2	-0.0813823		604.2	0.488685		604.2	-0.0724684
604.4	-0.109326		604.4	0.440816		604.4	0.108183		604.4	-0.0817652		604.4	0.489187		604.4	-0.0724696
604.6	-0.109344		604.6	0.440719		604.6	0.108083		604.6	-0.0821411		604.6	0.489211		604.6	-0.0724124
604.8	-0.109835		604.8	0.440773		604.8	0.107567		604.8	-0.0826115		604.8	0.489402		604.8	-0.0724174
605	-0.109993		605	0.441072		605	0.107353		605	-0.0827464		605	0.490068		605	-0.0728446
605.2	-0.11006		605.2	0.440979		605.2	0.107063		605.2	-0.0830161		605.2	0.490185		605.2	-0.0734201
605.4	-0.110339		605.4	0.440834		605.4	0.106766		605.4	-0.0827585		605.4	0.489971		605.4	-0.0737406
605.6	-0.110275		605.6	0.441109		605.6	0.106972		605.6	-0.0828386		605.6	0.489085		605.6	-0.074019
605.8	-0.110337		605.8	0.441205		605.8	0.107187		605.8	-0.083187		605.8	0.488449		605.8	-0.074349
606	-0.110635		606	0.440984		606	0.107375		606	-0.0828415		606	0.48904		606	-0.0747139
606.2	-0.110364		606.2	0.440491		606.2	0.107328		606.2	-0.0821743		606.2	0.489131		606.2	-0.0748329
606.4	-0.11078		606.4	0.440856		606.4	0.107446		606.4	-0.0819331		606.4	0.488673		606.4	-0.0752576
606.6	-0.110854		606.6	0.440249		606.6	0.107229		606.6	-0.0813903		606.6	0.488299		606.6	-0.0755595
606.8	-0.111037		606.8	0.440243		606.8	0.107093		606.8	-0.0817282		606.8	0.488292		606.8	-0.0756652
607	-0.110923		607	0.440302		607	0.107434		607	-0.0813895		607	0.488494		607	-0.0759586
607.2	-0.110742		607.2	0.439855		607.2	0.107222		607.2	-0.0809631		607.2	0.488031		607.2	-0.0762042
607.4	-0.11058		607.4	0.439397		607.4	0.107369		607.4	-0.0804876		607.4	0.488092		607.4	-0.0759491
607.6	-0.110183		607.6	0.439255		607.6	0.106936		607.6	-0.0804476		607.6	0.487837		607.6	-0.0756203
607.8	-0.109949		607.8	0.439519		607.8	0.106939		607.8	-0.08017		607.8	0.487883		607.8	-0.0753397
608	-0.109906		608	0.439535		608	0.107188		608	-0.0805483		608	0.488303		608	-0.0750267
608.2	-0.109921		608.2	0.439283		608.2	0.107546		608.2	-0.0802684		608.2	0.487966		608.2	-0.0747979
608.4	-0.109855		608.4	0.439654		608.4	0.107748		608.4	-0.080737		608.4	0.488379		608.4	-0.074058
608.6	-0.109704		608.6	0.439507		608.6	0.107352		608.6	-0.0812692		608.6	0.488429		608.6	-0.0734075
608.8	-0.109901		608.8	0.439997		608.8	0.107409		608.8	-0.0818711		608.8	0.488896		608.8	-0.0733583
609	-0.110073		609	0.439647		609	0.107392		609	-0.0818123		609	0.489123		609	-0.073478
609.2	-0.110169		609.2	0.439762		609.2	0.106886		609.2	-0.0822174		609.2	0.488771		609.2	-0.0734605
609.4	-0.110126		609.4	0.440075		609.4	0.106681		609.4	-0.0825943		609.4	0.488505		609.4	-0.0739024
609.6	-0.109886		609.6	0.440351		609.6	0.106789		609.6	-0.0829125		609.6	0.488536		609.6	-0.0737453
609.8	-0.109821		609.8	0.440725		609.8	0.106425		609.8	-0.0828664		609.8	0.488886		609.8	-0.0736857
610	-0.110189		610	0.440848		610	0.106491		610	-0.0828713		610	0.489457		610	-0.0737656
610.2	-0.110625		610.2	0.440686		610.2	0.106525		610.2	-0.082854		610.2	0.488674		610.2	-0.0741856
610.4	-0.111211		610.4	0.440873		610.4	0.106341		610.4	-0.0832002		610.4	0.488256		610.4	-0.0741159
610.6	-0.111302		610.6	0.441004		610.6	0.105898		610.6	-0.0831363		610.6	0.48846		610.6	-0.0741959
610.8	-0.111321		610.8	0.441372		610.8	0.105343		610.8	-0.0834262		610.8	0.488147		610.8	-0.0741008
611	-0.111986		611	0.441676		611	0.105473		611	-0.083767		611	0.488448		611	-0.0744077
611.2	-0.111797		611.2	0.441582		611.2	0.105328		611.2	-0.0837116		611.2	0.488201		611.2	-0.074738
611.4	-0.111478		611.4	0.441403		611.4	0.105098		611.4	-0.0838195		611.4	0.488737		611.4	-0.0745617
611.6	-0.111319		611.6	0.441482		611.6	0.105255		611.6	-0.0833383		611.6	0.488814		611.6	-0.0747533
611.8	-0.111694		611.8	0.441845		611.8	0.105349		611.8	-0.0834355		611.8	0.488869		611.8	-0.0746993
612	-0.111698		612	0.441478		612	0.10537		612	-0.0834071		612	0.488963		612	-0.0747193
612.2	-0.111478		612.2	0.441728		612.2	0.105391		612.2	-0.0834418		612.2	0.488043		612.2	-0.0748627
612.4	-0.110821		612.4	0.441659		612.4	0.105348		612.4	-0.0835464		612.4	0.488087		612.4	-0.0745589
612.6	-0.110314		612.6	0.441519		612.6	0.105036		612.6	-0.0834593		612.6	0.487664		612.6	-0.0745585
612.8	-0.110688		612.8	0.441076		612.8	0.104936		612.8	-0.0835645		612.8	0.487416		612.8	-0.0750127
613	-0.110456		613	0.44078		613	0.104132		613	-0.0836348		613	0.486687		613	-0.075102
613.2	-0.110009		613.2	0.440986		613.2	0.103404		613.2	-0.0840079		613.2	0.48636		613.2	-0.0749773
613.4	-0.109699		613.4	0.4404		613.4	0.102925		613.4	-0.0841028		613.4	0.486068		613.4	-0.0752719
613.6	-0.109565		613.6	0.440123		613.6	0.102571		613.6	-0.0843454		613.6	0.486382		613.6	-0.0747212
613.8	-0.109907		613.8	0.440419		613.8	0.101917		613.8	-0.0846739		613.8	0.486509		613.8	-0.0753953
614	-0.110514		614	0.439839		614	0.102077		614	-0.0853328		614	0.486748		614	-0.0756924
614.2	-0.110702		614.2	0.439749		614.2	0.101739		614.2	-0.0854593		614.2	0.486826		614.2	-0.0756544
614.4	-0.110557		614.4	0.440053		614.4	0.101259		614.4	-0.0856077		614.4	0.487024		614.4	-0.0753151
614.6	-0.110511		614.6	0.440285		614.6	0.101037		614.6	-0.0857206		614.6	0.487202		614.6	-0.0753781
614.8	-0.111288		614.8	0.4401		614.8	0.101032		614.8	-0.0860665		614.8	0.487627		614.8	-0.0751206
615	-0.111579		615	0.440247		615	0.101788		615	-0.0861251		615	0.488245		615	-0.0753852
615.2	-0.11111		615.2	0.440182		615.2	0.101541		615.2	-0.0858954		615.2	0.488185		615.2	-0.0753797
615.4	-0.111402		615.4	0.440558		615.4	0.101616		615.4	-0.0856773		615.4	0.488404		615.4	-0.0753926
615.6	-0.111813		615.6	0.441163		615.6	0.102137		615.6	-0.0850499		615.6	0.488773		615.6	-0.0758169
615.8	-0.112024		615.8	0.441608		615.8	0.102158		615.8	-0.0849817		615.8	0.489123		615.8	-0.0761092
616	-0.112275		616	0.441717		616	0.102337		616	-0.0847712		616	0.488639		616	-0.0763551
616.2	-0.112037		616.2	0.441955		616.2	0.102504		616.2	-0.0847658		616.2	0.488692		616.2	-0.0763091
616.4	-0.111516		616.4	0.44142		616.4	0.102526		616.4	-0.084165		616.4	0.488938		616.4	-0.0760226
616.6	-0.111194		616.6	0.441122		616.6	0.10242		616.6	-0.0838441		616.6	0.488995		616.6	-0.0762803
616.8	-0.111596		616.8	0.440486		616.8	0.101762		616.8	-0.0841814		616.8	0.488838		616.8	-0.0764632
617	-0.111353		617	0.440739		617	0.101623		617	-0.0843594		617	0.488932		617	-0.0763449
617.2	-0.111283		617.2	0.440456		617.2	0.101646		617.2	-0.0845414		617.2	0.488939		617.2	-0.0765204
617.4	-0.11146		617.4	0.440446		617.4	0.101273		617.4	-0.0846456		617.4	0.488527		617.4	-0.0767158
617.6	-0.111414		617.6	0.44076		617.6	0.101295		617.6	-0.0851565		617.6	0.488592		617.6	-0.0767884
617.8	-0.111027		617.8	0.440587		617.8	0.101246		617.8	-0.0857154		617.8	0.488314		617.8	-0.077221
618	-0.110896		618	0.440413		618	0.101039		618	-0.0864037		618	0.488511		618	-0.076886
618.2	-0.11052		618.2	0.440077		618.2	0.100873		618.2	-0.0867811		618.2	0.488288		618.2	-0.0767292
618.4	-0.110835		618.4	0.439661		618.4	0.100756		618.4	-0.0870541		618.4	0.487623		618.4	-0.0766668
618.6	-0.111048		618.6	0.439005		618.6	0.101013		618.6	-0.0871023		618.6	0.487367		618.6	-0.0764203
618.8	-0.111464		618.8	0.438277		618.8	0.100878		618.8	-0.0876123		618.8	0.487049		618.8	-0.0764228
619	-0.111249		619	0.438182		619	0.101074		619	-0.0876418		619	0.486524		619	-0.0764533
619.2	-0.111037		619.2	0.438333		619.2	0.100671		619.2	-0.0875563		619.2	0.485723		619.2	-0.0766512
619.4	-0.111333		619.4	0.439027		619.4	0.100772		619.4	-0.0873883		619.4	0.485465		619.4	-0.0767888
619.6	-0.111386		619.6	0.439038		619.6	0.100631		619.6	-0.087434		619.6	0.485538		619.6	-0.0770018
619.8	-0.11151		619.8	0.439486		619.8	0.100393		619.8	-0.0872757		619.8	0.48504		619.8	-0.0771515
620	-0.111702		620	0.4393		620	0.100625		620	-0.0870678		620	0.484205		620	-0.0767848
620.2	-0.111314		620.2	0.439176		620.2	0.10061		620.2	-0.0866768		620.2	0.484608		620.2	-0.076662
620.4	-0.111613		620.4	0.439108		620.4	0.100174		620.4	-0.0863252		620.4	0.484858		620.4	-0.076874
620.6	-0.111819		620.6	0.439184		620.6	0.100118		620.6	-0.0860465		620.6	0.485229		620.6	-0.0771725
620.8	-0.112384		620.8	0.439205		620.8	0.099562		620.8	-0.0862605		620.8	0.485905		620.8	-0.0769616
621	-0.112202		621	0.439764		621	0.100002		621	-0.0865713		621	0.486222		621	-0.0767342
621.2	-0.112536		621.2	0.439891		621.2	0.0996656		621.2	-0.0869261		621.2	0.486108		621.2	-0.0766046
621.4	-0.112915		621.4	0.440606		621.4	0.0995179		621.4	-0.0871731		621.4	0.486075		621.4	-0.0767314
621.6	-0.112497		621.6	0.440263		621.6	0.0996509		621.6	-0.0875047		621.6	0.485983		621.6	-0.0769852
621.8	-0.112106		621.8	0.440265		621.8	0.0996409		621.8	-0.0879444		621.8	0.486098		621.8	-0.0767409
622	-0.112686		622	0.439956		622	0.0991785		622	-0.0882342		622	0.48587		622	-0.0767049
622.2	-0.11289		622.2	0.439167		622.2	0.0989074		622.2	-0.0879252		622.2	0.485443		622.2	-0.0769165
622.4	-0.113507		622.4	0.438851		622.4	0.0983968		622.4	-0.0876206		622.4	0.485153		622.4	-0.0771236
622.6	-0.113096		622.6	0.43837		622.6	0.0981813		622.6	-0.0871309		622.6	0.48513		622.6	-0.0773923
622.8	-0.113212		622.8	0.438189		622.8	0.0982586		622.8	-0.0874702		622.8	0.484837		622.8	-0.0778636
623	-0.113246		623	0.438556		623	0.0986957		623	-0.0872351		623	0.485011		623	-0.0778167
623.2	-0.112798		623.2	0.438863		623.2	0.0992303		623.2	-0.0868716		623.2	0.484514		623.2	-0.0783143
623.4	-0.11331		623.4	0.439034		623.4	0.0993055		623.4	-0.086974		623.4	0.484361		623.4	-0.0784108
623.6	-0.113446		623.6	0.439161		623.6	0.098892		623.6	-0.0868818		623.6	0.484184		623.6	-0.0784887
623.8	-0.113533		623.8	0.439029		623.8	0.0988534		623.8	-0.0864739		623.8	0.483728		623.8	-0.0783385
624	-0.113119		624	0.438764		624	0.0993345		624	-0.0863204		624	0.483567		624	-0.0781522
624.2	-0.112937		624.2	0.43926		624.2	0.0995616		624.2	-0.0868983		624.2	0.484114		624.2	-0.078486
624.4	-0.113052		624.4	0.43954		624.4	0.0990239		624.4	-0.0869729		624.4	0.484423		624.4	-0.0784838
624.6	-0.112816		624.6	0.439738		624.6	0.0988629		624.6	-0.0870388		624.6	0.484962		624.6	-0.0785109
624.8	-0.112736		624.8	0.439607		624.8	0.099011		624.8	-0.0870173		624.8	0.485704		624.8	-0.078127
625	-0.112815		625	0.439595		625	0.09961		625	-0.0877163		625	0.48523		625	-0.0783128
625.2	-0.113279		625.2	0.439489		625.2	0.0995049		625.2	-0.0874613		625.2	0.485566		625.2	-0.0781755
625.4	-0.112777		625.4	0.439243		625.4	0.0997778		625.4	-0.08792		625.4	0.485814		625.4	-0.078848
625.6	-0.112614		625.6	0.439214		625.6	0.0997847		625.6	-0.0880662		625.6	0.486022		625.6	-0.07878
625.8	-0.112526		625.8	0.439301		625.8	0.0993327		625.8	-0.0884684		625.8	0.485861		625.8	-0.0788068
626	-0.113133		626	0.438649		626	0.0987112		626	-0.0882325		626	0.48517		626	-0.079082
626.2	-0.113028		626.2	0.438469		626.2	0.097915		626.2	-0.0877529		626.2	0.48485		626.2	-0.0797763
626.4	-0.113244		626.4	0.43827		626.4	0.097717		626.4	-0.0874083		626.4	0.484885		626.4	-0.079988
626.6	-0.113407		626.6	0.437955		626.6	0.0976405		626.6	-0.0872558		626.6	0.484637		626.6	-0.0799674
626.8	-0.113665		626.8	0.437847		626.8	0.0981566		626.8	-0.0873848		626.8	0.484877		626.8	-0.0799749
627	-0.113342		627	0.437631		627	0.0981512		627	-0.0872325		627	0.484759		627	-0.0798921
627.2	-0.113423		627.2	0.437463		627.2	0.0977527		627.2	-0.0871875		627.2	0.484339		627.2	-0.0800618
627.4	-0.113647		627.4	0.437505		627.4	0.0969858		627.4	-0.0875334		627.4	0.484313		627.4	-0.0793873
627.6	-0.113601		627.6	0.437537		627.6	0.0969767		627.6	-0.0876138		627.6	0.483906		627.6	-0.0791285
627.8	-0.113072		627.8	0.437262		627.8	0.097153		627.8	-0.0882713		627.8	0.483848		627.8	-0.0787475
628	-0.112564		628	0.437531		628	0.0973077		628	-0.0889126		628	0.483978		628	-0.0786972
628.2	-0.112482		628.2	0.43791		628.2	0.0972786		628.2	-0.0893807		628.2	0.484149		628.2	-0.0786611
628.4	-0.112374		628.4	0.437852		628.4	0.0967204		628.4	-0.0890968		628.4	0.484029		628.4	-0.0784752
628.6	-0.112269		628.6	0.437982		628.6	0.0967321		628.6	-0.0891335		628.6	0.484378		628.6	-0.0783955
628.8	-0.112239		628.8	0.437805		628.8	0.0969701		628.8	-0.0890052		628.8	0.484386		628.8	-0.0781909
629	-0.112471		629	0.437904		629	0.0969942		629	-0.0891693		629	0.484253		629	-0.0782771
629.2	-0.11257		629.2	0.43795		629.2	0.0966504		629.2	-0.0887071		629.2	0.484629		629.2	-0.0781191
629.4	-0.112444		629.4	0.43792		629.4	0.096432		629.4	-0.0888889		629.4	0.484748		629.4	-0.078693
629.6	-0.112884		629.6	0.438348		629.6	0.0959914		629.6	-0.0884805		629.6	0.484743		629.6	-0.0787265
629.8	-0.112969		629.8	0.438064		629.8	0.0954556		629.8	-0.0881096		629.8	0.484251		629.8	-0.079111

## Sheet: Fig5a
	Glycan coverage WT	Glycan coverage N160K	AFAD relative to mean
2909	1.46649	1.33576	1.86362
1-18	0.912554	0.855917	0.246459
35O22	0.673137	0.638698	3.76092
3H+109L	1.6554	1.57796	1.44801
8ANC195	0.830678	0.854524	-0.0202979
b12	1.00386	0.9182	-0.190377
CH103	1.1513	1.25234	-2.15456
CH235.09	0.789982	0.82403	0.534952
HJ16	0.903903	0.948122	0.0231485
IOMA	0.873507	0.854	0.786046
PG9	1.76479	1.57606	11.5851
PGT128	1.49607	1.41164	7.34421
PGT135	1.35479	1.36998	3.5947
PGT145	2.7264	2.1792	15.2355
PGT151	0.924134	0.893326	-0.811806
SF12	1.68996	1.62007	6.36272
VRC01	0.881961	0.950949	-0.604721
VRC13.01	0.974535	1.05496	0.0256821
VRC16.01	0.84305	0.880973	-2.22513
VRC26.25	2.6218	2.34348	17.3421
VRC34.01	0.533267	0.461671	-0.757207
VRC38.01	1.67135	1.27786	7.57993
VRCPG05	1.55917	1.64447	7.62281

## Sheet: SFig2c
AFAD relative to mean of PDBs from x-ray diffraction
12.5043
11.5851
11.1775
7.83881
7.63598
7.62281
7.57993
6.94334
6.87081
6.72758
6.72579
6.6731
6.66635
6.66417
6.64506
6.63892
6.59974
6.59778
6.58226
6.57191
6.54393
6.4926
6.48338
6.47193
6.38125
6.23009
6.10909
5.92718
5.89223
5.50458
5.34208
5.0722
5.03774
4.99396
4.90696
4.90686
4.71655
4.70323
4.62871
4.59883
4.59103
4.53859
4.5271
4.52086
4.49896
4.4889
4.47522
4.45997
4.43718
4.40419
4.4017
4.39209
4.36882
4.33241
4.32498
4.28742
4.28633
4.18361
4.1396
4.11717
4.11361
4.0472
3.98474
3.97777
3.91783
3.91188
3.9063
3.88415
3.87362
3.84356
3.82955
3.81769
3.78878
3.77536
3.76843
3.69175
3.66403
3.64497
3.62846
3.62343
3.6136
3.5947
3.58399
3.56697
3.56485
3.53575
3.53096
3.50476
3.50266
3.50114
3.47706
3.47373
3.44304
3.4304
3.40345
3.40145
3.38001
3.37568
3.358
3.34836
3.31736
3.30159
3.30044
3.24982
3.21614
3.19836
3.18746
3.17325
3.14473
3.14298
3.10922
3.09448
3.06818
3.05318
3.00779
2.97997
2.97127
2.96302
2.9375
2.93287
2.92767
2.91285
2.88824
2.85246
2.84022
2.8314
2.79772
2.79486
2.77675
2.77294
2.77026
2.70865
2.70746
2.62588
2.62306
2.62133
2.61382
2.60165
2.58172
2.58079
2.52082
2.51317
2.4909
2.48141
2.46458
2.44546
2.43632
2.43477
2.41261
2.41178
2.40962
2.39317
2.39237
2.38173
2.3673
2.36585
2.34876
2.34644
2.33954
2.33078
2.32965
2.3259
2.31956
2.31555
2.30779
2.30607
2.30545
2.29425
2.29283
2.28186
2.27855
2.27625
2.27424
2.26984
2.26644
2.26121
2.25214
2.24724
2.20716
2.20716
2.20567
2.20566
2.20197
2.20141
2.19446
2.18104
2.18093
2.18029
2.17221
2.17194
2.17058
2.14638
2.1355
2.12973
2.12565
2.10944
2.09565
2.09362
2.08329
2.0762
2.07445
2.05544
2.05348
2.04955
2.04466
2.03947
2.03474
2.01833
2.01017
2.00392
2.00124
1.98559
1.9831
1.97756
1.97218
1.97115
1.96755
1.96411
1.96384
1.95444
1.93699
1.93384
1.92497
1.92324
1.90876
1.90716
1.89829
1.88398
1.88143
1.87794
1.87435
1.85345
1.84318
1.83603
1.83018
1.8295
1.82882
1.8241
1.81372
1.80394
1.80083
1.79749
1.79487
1.78811
1.78728
1.78211
1.78092
1.77819
1.77562
1.76764
1.76459
1.7642
1.76313
1.75408
1.74795
1.74687
1.74174
1.73941
1.73167
1.72616
1.72275
1.72262
1.72144
1.71582
1.71448
1.71415
1.71039
1.70614
1.70204
1.7013
1.69772
1.69584
1.69516
1.69487
1.69378
1.69374
1.68125
1.67355
1.67291
1.66806
1.66657
1.66226
1.66221
1.65964
1.6593
1.65021
1.64726
1.6447
1.64461
1.64346
1.64099
1.63421
1.62804
1.62738
1.62677
1.62613
1.62427
1.62317
1.61931
1.61826
1.61532
1.61522
1.61398
1.61362
1.61198
1.60807
1.60571
1.60165
1.59941
1.59047
1.58447
1.58347
1.58282
1.58268
1.58026
1.5754
1.56594
1.5518
1.54992
1.54355
1.54338
1.54257
1.53585
1.53405
1.53353
1.52232
1.52087
1.51839
1.51484
1.48727
1.48588
1.48537
1.48462
1.48037
1.4723
1.46397
1.46039
1.45982
1.45907
1.45771
1.45441
1.44801
1.44192
1.43283
1.43167
1.42972
1.42692
1.42558
1.41975
1.41836
1.41766
1.41618
1.4141
1.40657
1.40384
1.39705
1.38514
1.38188
1.37973
1.37679
1.37668
1.37635
1.37076
1.36922
1.36609
1.36495
1.36304
1.35942
1.33717
1.33566
1.33059
1.32848
1.32628
1.32098
1.31685
1.30462
1.30395
1.30235
1.29911
1.29128
1.29123
1.2906
1.2891
1.28747
1.28206
1.27765
1.27765
1.27592
1.26989
1.26928
1.26768
1.26496
1.26255
1.25797
1.25285
1.25262
1.25236
1.25094
1.2494
1.23933
1.23828
1.23372
1.23276
1.23096
1.22629
1.22318
1.2231
1.2212
1.21817
1.20906
1.20619
1.20499
1.20477
1.20215
1.19628
1.19397
1.19139
1.19017
1.1831
1.17957
1.16811
1.1673
1.1615
1.15859
1.1544
1.15386
1.15227
1.14749
1.14556
1.14131
1.14038
1.1359
1.12585
1.11001
1.1076
1.10552
1.10325
1.09882
1.0969
1.09686
1.09538
1.09465
1.09426
1.08992
1.08727
1.0809
1.07756
1.069
1.06591
1.06347
1.062
1.05924
1.05013
1.04864
1.04547
1.04041
1.04024
1.03793
1.0368
1.03483
1.02805
1.01911
1.01833
1.01431
1.00603
1.0029
1.00241
0.99337
0.985386
0.985348
0.984121
0.976973
0.975153
0.975104
0.963426
0.948225
0.946469
0.941674
0.940899
0.933385
0.930308
0.929649
0.915791
0.913387
0.913136
0.911833
0.911125
0.910118
0.900199
0.899191
0.898277
0.894947
0.887798
0.887359
0.884129
0.879845
0.876772
0.873413
0.870534
0.864507
0.863805
0.850808
0.845398
0.845344
0.84164
0.837894
0.832587
0.830486
0.82983
0.828899
0.826787
0.822878
0.820936
0.820745
0.819925
0.816283
0.814289
0.812271
0.809231
0.8081
0.807851
0.80748
0.80671
0.800706
0.792281
0.789581
0.788127
0.784364
0.781067
0.778819
0.775387
0.773774
0.765316
0.763234
0.762131
0.76208
0.760467
0.759525
0.757188
0.755215
0.75168
0.750919
0.748334
0.734756
0.731793
0.727021
0.717473
0.714359
0.713841
0.71374
0.703416
0.702127
0.700983
0.699934
0.697465
0.694781
0.692827
0.690845
0.689546
0.687609
0.685336
0.683381
0.681289
0.678886
0.676531
0.66968
0.659678
0.659641
0.657199
0.651678
0.650757
0.648948
0.645657
0.643654
0.643141
0.636105
0.63586
0.634741
0.625541
0.624846
0.622508
0.621513
0.620935
0.620134
0.619208
0.616629
0.613903
0.609083
0.607961
0.603264
0.602308
0.60018
0.596716
0.595261
0.592846
0.589019
0.587335
0.585676
0.584013
0.58212
0.580251
0.579769
0.579654
0.577428
0.574545
0.573767
0.573628
0.567909
0.564426
0.562996
0.56091
0.552551
0.54802
0.547102
0.546078
0.544609
0.544529
0.541565
0.541416
0.535351
0.534952
0.532214
0.528984
0.528834
0.527022
0.526266
0.524928
0.524219
0.522653
0.521066
0.520784
0.519192
0.514193
0.513572
0.507599
0.494028
0.493349
0.492844
0.490012
0.488196
0.479485
0.473658
0.473002
0.466043
0.465663
0.464489
0.464245
0.461324
0.454206
0.451408
0.449426
0.448395
0.444893
0.442652
0.436745
0.433658
0.431646
0.42981
0.428826
0.428502
0.425028
0.423924
0.421849
0.420951
0.420442
0.416545
0.415585
0.409322
0.40857
0.408221
0.405283
0.402838
0.401906
0.395874
0.394056
0.393914
0.392513
0.388822
0.384571
0.379034
0.377408
0.376469
0.373668
0.365622
0.364895
0.361867
0.359559
0.35676
0.348243
0.345435
0.339166
0.337091
0.330104
0.329181
0.327536
0.326007
0.325324
0.320016
0.310204
0.306762
0.306554
0.306527
0.305914
0.303722
0.303546
0.300812
0.296697
0.295955
0.293841
0.291333
0.287236
0.286871
0.284874
0.281638
0.280545
0.280032
0.279107
0.278984
0.278261
0.275935
0.274242
0.273011
0.272978
0.271813
0.271003
0.265011
0.261541
0.260908
0.260563
0.258611
0.25732
0.256454
0.254969
0.254905
0.253536
0.249447
0.249069
0.246494
0.24319
0.242551
0.242451
0.24232
0.241997
0.239121
0.237855
0.232776
0.231416
0.229442
0.228972
0.219533
0.217754
0.21724
0.216198
0.211743
0.210606
0.209819
0.204807
0.204614
0.203241
0.199719
0.198369
0.196819
0.196673
0.195223
0.193515
0.193302
0.192458
0.19027
0.189872
0.188376
0.1865
0.186407
0.186146
0.183809
0.183069
0.180473
0.179975
0.173564
0.16428
0.149981
0.148482
0.147964
0.146781
0.145414
0.144888
0.142271
0.140912
0.140638
0.137503
0.133879
0.133448
0.129164
0.128017
0.123933
0.120544
0.119555
0.119493
0.114795
0.114705
0.113352
0.112556
0.1105
0.110243
0.109064
0.102734
0.0964838
0.0961245
0.0960721
0.0946353
0.08742
0.0869364
0.0848197
0.0833024
0.0792689
0.0773988
0.0767926
0.076367
0.075456
0.0726409
0.0716713
0.0674219
0.0666437
0.0662906
0.0644892
0.0634275
0.0613285
0.0610165
0.0574997
0.0565665
0.0535204
0.0474133
0.0456466
0.0426742
0.0426148
0.0390677
0.0367873
0.0347767
0.0266402
0.025682
0.0238251
0.0231485
0.0228572
0.0220981
0.0195917
0.0190279
0.0161292
0.0129493
0.00965782
0.00751457
0.00566613
0.00549213
0.00126699
0.000932472
-0.00322033
-0.00752702
-0.00875628
-0.0122714
-0.0139602
-0.0151617
-0.0168783
-0.0213307
-0.0213568
-0.022773
-0.0282749
-0.028664
-0.0339313
-0.0368508
-0.0396177
-0.0398596
-0.0454753
-0.0511987
-0.051266
-0.0518252
-0.0537642
-0.0560701
-0.0564389
-0.059778
-0.063602
-0.0637754
-0.0664216
-0.0752199
-0.0764475
-0.0770013
-0.0791739
-0.083323
-0.0892761
-0.0957508
-0.0971154
-0.0983186
-0.0988169
-0.0993434
-0.100739
-0.106359
-0.107291
-0.109148
-0.110579
-0.111354
-0.113362
-0.116764
-0.118457
-0.119282
-0.121894
-0.128083
-0.130377
-0.131284
-0.131669
-0.134233
-0.136348
-0.139507
-0.140845
-0.140853
-0.142439
-0.148811
-0.151756
-0.151875
-0.153031
-0.153423
-0.158149
-0.162184
-0.165032
-0.170443
-0.171456
-0.175803
-0.180151
-0.183437
-0.187132
-0.188109
-0.201366
-0.203257
-0.203446
-0.207562
-0.207617
-0.208714
-0.212255
-0.213735
-0.215895
-0.217043
-0.221214
-0.222308
-0.224273
-0.226369
-0.229616
-0.231606
-0.233278
-0.23624
-0.236759
-0.237677
-0.243287
-0.245249
-0.247038
-0.254997
-0.255015
-0.260525
-0.261616
-0.267699
-0.271452
-0.271485
-0.272528
-0.280564
-0.281789
-0.282677
-0.283216
-0.287998
-0.29019
-0.290568
-0.2957
-0.297425
-0.302748
-0.3122
-0.316275
-0.317042
-0.318579
-0.321193
-0.323293
-0.324832
-0.329154
-0.329374
-0.332628
-0.333594
-0.333913
-0.334898
-0.337607
-0.343665
-0.345365
-0.354225
-0.355461
-0.359923
-0.360836
-0.361477
-0.363339
-0.363997
-0.367896
-0.371904
-0.378817
-0.381078
-0.385384
-0.386838
-0.389283
-0.389403
-0.39361
-0.396681
-0.400758
-0.401281
-0.402589
-0.403687
-0.406874
-0.407674
-0.408343
-0.408838
-0.410417
-0.412904
-0.414908
-0.426513
-0.427271
-0.428935
-0.430229
-0.432309
-0.432718
-0.434231
-0.438838
-0.442911
-0.445306
-0.447041
-0.457577
-0.458364
-0.470147
-0.471659
-0.472451
-0.476755
-0.48125
-0.488277
-0.488338
-0.492296
-0.493038
-0.503592
-0.504095
-0.509668
-0.511115
-0.511591
-0.518011
-0.51804
-0.518601
-0.530209
-0.533814
-0.534976
-0.535571
-0.535675
-0.538571
-0.540977
-0.544211
-0.551834
-0.554467
-0.557602
-0.558589
-0.558926
-0.559372
-0.560021
-0.562498
-0.562549
-0.564844
-0.565665
-0.565969
-0.566398
-0.569296
-0.572337
-0.574929
-0.580506
-0.582478
-0.585169
-0.585754
-0.587023
-0.587322
-0.587468
-0.588364
-0.590321
-0.590865
-0.592161
-0.596374
-0.599696
-0.599937
-0.604485
-0.604621
-0.607401
-0.607507
-0.60871
-0.612291
-0.615696
-0.616888
-0.623314
-0.624346
-0.624874
-0.624911
-0.626748
-0.626977
-0.629179
-0.629653
-0.630749
-0.631189
-0.632291
-0.638225
-0.639988
-0.649947
-0.650623
-0.651212
-0.653308
-0.655149
-0.657108
-0.661602
-0.662149
-0.667004
-0.667235
-0.670324
-0.670634
-0.673005
-0.674981
-0.677819
-0.680711
-0.681093
-0.683401
-0.692518
-0.6954
-0.696351
-0.697231
-0.697996
-0.699827
-0.701471
-0.706469
-0.70705
-0.713883
-0.717518
-0.719132
-0.720933
-0.721261
-0.721819
-0.723306
-0.727982
-0.72969
-0.734418
-0.735242
-0.743587
-0.747418
-0.747717
-0.756426
-0.756994
-0.757207
-0.757996
-0.759231
-0.759946
-0.762241
-0.766695
-0.771214
-0.772159
-0.775826
-0.782123
-0.783479
-0.786719
-0.787118
-0.7892
-0.791032
-0.794473
-0.798734
-0.804216
-0.805915
-0.806176
-0.807728
-0.809148
-0.819584
-0.826118
-0.832451
-0.844198
-0.845213
-0.85078
-0.853907
-0.854398
-0.863224
-0.882907
-0.885524
-0.887345
-0.889079
-0.889473
-0.890085
-0.890632
-0.891457
-0.891876
-0.894453
-0.894473
-0.900891
-0.905296
-0.907213
-0.908114
-0.908196
-0.908312
-0.911983
-0.912321
-0.912582
-0.913071
-0.914011
-0.914412
-0.916712
-0.9181
-0.920847
-0.920982
-0.923362
-0.924448
-0.926231
-0.92742
-0.931351
-0.936813
-0.937128
-0.941949
-0.945694
-0.951354
-0.952314
-0.952569
-0.956227
-0.957567
-0.960481
-0.961432
-0.966979
-0.971044
-0.971149
-0.975786
-0.975803
-0.979274
-0.983865
-0.985111
-0.986306
-0.987715
-0.992471
-1.00248
-1.00384
-1.0043
-1.00808
-1.0086
-1.00879
-1.01591
-1.03268
-1.03818
-1.03936
-1.04255
-1.04395
-1.05088
-1.05787
-1.05873
-1.06153
-1.06529
-1.0659
-1.06674
-1.06721
-1.0674
-1.06982
-1.06991
-1.07017
-1.07606
-1.08011
-1.08133
-1.08224
-1.08252
-1.08492
-1.08698
-1.09064
-1.09332
-1.09647
-1.10376
-1.10585
-1.11342
-1.11473
-1.11766
-1.12577
-1.13452
-1.1346
-1.13748
-1.13903
-1.14169
-1.14338
-1.14437
-1.15941
-1.16042
-1.16596
-1.16827
-1.17198
-1.1724
-1.1742
-1.17813
-1.18002
-1.18404
-1.1887
-1.19452
-1.20234
-1.20314
-1.20893
-1.20901
-1.21909
-1.23185
-1.2327
-1.23314
-1.24203
-1.24208
-1.24261
-1.25296
-1.2562
-1.25648
-1.26022
-1.26032
-1.26312
-1.26433
-1.26761
-1.2751
-1.27657
-1.29214
-1.29347
-1.29468
-1.30247
-1.30414
-1.31327
-1.31358
-1.32739
-1.33392
-1.34044
-1.342
-1.35116
-1.35611
-1.36723
-1.36896
-1.36926
-1.37574
-1.38198
-1.3832
-1.38814
-1.38825
-1.38925
-1.39086
-1.39473
-1.39624
-1.40708
-1.41284
-1.4306
-1.43501
-1.43791
-1.44149
-1.44209
-1.44959
-1.45061
-1.45327
-1.46258
-1.46539
-1.46594
-1.4668
-1.46693
-1.46738
-1.46807
-1.4692
-1.47693
-1.48043
-1.48334
-1.48529
-1.48554
-1.4872
-1.4926
-1.49345
-1.49694
-1.50152
-1.50415
-1.51183
-1.5127
-1.51854
-1.52024
-1.5234
-1.52605
-1.52901
-1.53366
-1.53664
-1.53966
-1.54029
-1.54062
-1.55005
-1.55959
-1.56392
-1.56512
-1.56947
-1.57192
-1.57467
-1.58089
-1.58153
-1.58208
-1.58228
-1.58384
-1.58479
-1.59573
-1.59749
-1.60063
-1.6078
-1.61181
-1.61385
-1.62236
-1.62278
-1.62756
-1.62967
-1.63715
-1.65069
-1.65246
-1.65488
-1.65867
-1.66026
-1.66115
-1.66245
-1.66737
-1.67718
-1.67896
-1.69896
-1.70106
-1.70891
-1.71146
-1.7261
-1.72644
-1.73621
-1.73757
-1.7511
-1.75421
-1.75803
-1.75888
-1.76758
-1.76877
-1.78601
-1.79049
-1.79211
-1.79398
-1.80342
-1.80859
-1.80916
-1.81279
-1.81337
-1.81403
-1.82296
-1.82439
-1.83852
-1.85345
-1.85825
-1.85925
-1.86158
-1.86606
-1.86707
-1.87406
-1.87757
-1.88131
-1.88398
-1.88717
-1.89469
-1.89799
-1.91939
-1.93286
-1.93396
-1.93827
-1.94929
-1.95009
-1.95063
-1.95552
-1.95844
-1.95868
-1.9649
-1.96511
-1.98445
-1.98801
-1.98832
-1.99711
-2.01205
-2.01777
-2.02131
-2.03373
-2.03664
-2.04614
-2.05513
-2.05718
-2.05831
-2.06373
-2.06399
-2.08178
-2.08973
-2.10099
-2.10258
-2.10785
-2.11875
-2.12945
-2.14876
-2.1491
-2.15138
-2.15184
-2.15456
-2.17643
-2.1793
-2.18121
-2.18189
-2.18835
-2.19766
-2.21595
-2.2169
-2.2176
-2.22513
-2.23611
-2.24913
-2.25335
-2.26448
-2.26952
-2.27337
-2.28436
-2.28931
-2.29137
-2.29537
-2.37569
-2.39937
-2.40202
-2.40631
-2.42816
-2.42977
-2.43117
-2.44178
-2.44286
-2.44737
-2.4492
-2.4528
-2.46895
-2.46969
-2.47267
-2.48419
-2.49213
-2.49483
-2.51157
-2.52115
-2.52379
-2.52465
-2.5802
-2.5939
-2.59557
-2.60409
-2.61067
-2.62862
-2.63472
-2.63787
-2.64079
-2.64604
-2.66087
-2.67142
-2.68241
-2.68242
-2.68529
-2.70273
-2.72969
-2.74062
-2.7422
-2.75996
-2.77309
-2.78157
-2.78515
-2.78537
-2.79055
-2.82004
-2.82321
-2.82869
-2.86893
-2.92504
-2.94285
-2.94386
-2.94559
-2.95881
-2.97782
-2.99005
-2.99054
-2.99165
-3.00196
-3.0122
-3.0262
-3.02943
-3.03777
-3.07131
-3.07454
-3.07832
-3.09604
-3.09634
-3.10607
-3.1104
-3.13931
-3.15587
-3.16253
-3.17488
-3.19965
-3.20029
-3.21424
-3.21465
-3.21763
-3.27745
-3.27796
-3.28697
-3.30166
-3.30263
-3.31037
-3.33304
-3.38478
-3.40076
-3.40671
-3.41769
-3.45407
-3.4709
-3.47564
-3.49214
-3.54632
-3.59146
-3.60099
-3.60439
-3.6322
-3.6701
-3.69477
-3.70736
-3.72318
-3.73845
-3.76359
-3.78699
-3.83724
-3.87654
-3.97474
-4.00384
-4.00798
-4.04794
-4.12296
-4.14405
-4.2266
-4.24768
-4.25125
-4.25485
-4.26193
-4.28618
-4.33212
-4.33515
-4.36756
-4.36831
-4.4568
-4.46594
-4.46645
-4.46721
-4.47126
-4.64227
-4.64656
-4.64749
-4.76596
-4.82748
-4.85058
-4.86837
-4.90485
-4.93221
-4.97906
-4.98439
-4.99956
-5.02166
-5.04137
-5.0546
-5.13348
-5.22869
-5.23263
-5.23294
-5.26484
-5.33516
-5.37775
-5.65156
-5.71053
-5.72358
-5.77758
-5.80096
-5.80471
-5.8152
-5.83699
-5.84552
-5.84703
-5.85936
-5.86608
-5.90737
-5.93357
-5.9662
-6.05785
-6.20148
-6.25542
-6.26438
-6.37005
-6.4269
-6.44361
-6.45696
-6.46779
-6.58015
-6.63063
-6.68088
-6.82402
-6.97028

## Sheet: SFig2d
AFAD relative to mean of PDBs from electron microscopy
17.3421
16.4926
15.2355
9.82504
7.93189
7.34421
7.2609
6.36272
6.36053
6.04996
5.83685
5.27727
4.56681
4.37279
4.29887
4.27327
4.21416
4.11372
4.0146
4.00909
3.82077
3.49475
3.26966
3.25099
3.05211
2.89006
2.79509
2.45056
2.43836
2.30133
2.27517
2.24444
2.22338
2.21536
2.16399
2.15055
1.99054
1.94866
1.91527
1.86087
1.85429
1.83883
1.78356
1.75645
1.75627
1.69874
1.68493
1.60565
1.59435
1.58844
1.5337
1.53167
1.52645
1.49512
1.43599
1.41087
1.40478
1.39282
1.3911
1.3191
1.30575
1.29001
1.28892
1.27021
1.237
1.20743
1.17179
1.14574
1.14446
1.09896
1.09878
1.09813
1.09666
1.0782
1.07139
1.06472
1.05268
1.05069
1.02564
0.991224
0.977614
0.914869
0.907249
0.868564
0.850716
0.841509
0.806184
0.78724
0.772299
0.670724
0.629734
0.60087
0.599026
0.579452
0.57678
0.546818
0.539718
0.498827
0.462059
0.446291
0.42794
0.420652
0.388172
0.353209
0.278965
0.26699
0.264966
0.263582
0.246459
0.245321
0.229672
0.132824
0.0282977
0.0255254
0.00607805
-0.126387
-0.129196
-0.147339
-0.164105
-0.179848
-0.190377
-0.205267
-0.222511
-0.226716
-0.226826
-0.28963
-0.33811
-0.34099
-0.342438
-0.377106
-0.431285
-0.436641
-0.468503
-0.468935
-0.544818
-0.555769
-0.570251
-0.761634
-0.872224
-0.874033
-0.897959
-0.962408
-0.996951
-1.00176
-1.08378
-1.1009
-1.10617
-1.1374
-1.14267
-1.16967
-1.17017
-1.26491
-1.27044
-1.37262
-1.3791
-1.62682
-1.67401
-1.76516
-1.83944
-1.84803
-1.85298
-1.8804
-1.91283
-2.13151
-2.13683
-2.16157
-2.2611
-2.28714
-2.41257
-2.53405
-2.62463
-2.67462
-2.68913
-2.72771
-3.33842
-3.38912
-3.75825
-4.08246
-4.38292
-5.44174
-6.29228

## Sheet: SFig2e
CDR H3 length of all PDBs
36
33
33
31
31
30
29
28
28
28
26
26
26
26
26
26
26
26
26
26
26
26
26
26
26
26
26
26
26
26
26
26
26
25
25
25
25
25
25
25
25
25
25
24
24
24
24
24
24
24
24
24
24
24
24
24
24
24
24
24
24
24
24
24
24
24
24
24
24
24
24
24
24
24
24
24
24
23
23
23
23
23
23
23
23
23
23
23
23
23
23
23
23
23
23
23
23
23
23
23
23
23
23
23
23
23
23
23
22
22
22
22
22
22
22
22
22
22
22
22
22
22
22
22
22
22
22
22
22
22
22
22
22
22
22
22
22
22
22
22
22
21
21
21
21
21
21
21
21
21
21
21
21
21
21
21
21
21
21
21
21
21
21
21
21
21
21
21
21
21
21
21
21
21
21
21
21
21
21
21
21
21
21
21
21
21
21
21
21
21
21
21
21
21
21
21
21
21
21
20
20
20
20
20
20
20
20
20
20
20
20
20
20
20
20
20
20
20
20
20
20
20
20
20
20
20
20
20
20
20
20
20
20
20
20
20
20
20
20
20
20
20
20
20
20
20
20
20
20
20
20
20
20
20
20
20
20
20
20
20
19
19
19
19
19
19
19
19
19
19
19
19
19
19
19
19
19
19
19
19
19
19
19
19
19
19
19
19
19
19
19
19
19
19
19
19
19
19
19
19
19
19
19
19
19
19
18
18
18
18
18
18
18
18
18
18
18
18
18
18
18
18
18
18
18
18
18
18
18
18
18
18
18
18
18
18
18
18
18
18
18
18
18
18
18
18
18
18
18
18
18
18
18
18
18
18
18
18
18
18
18
18
18
18
18
18
18
18
18
18
18
18
18
18
18
18
18
18
18
18
18
18
18
18
18
18
18
18
18
17
17
17
17
17
17
17
17
17
17
17
17
17
17
17
17
17
17
17
17
17
17
17
17
17
17
17
17
17
17
17
17
17
17
17
17
17
17
17
17
17
17
17
17
17
17
17
17
17
17
17
17
17
17
17
17
17
17
17
17
17
17
17
17
17
17
17
17
17
17
17
17
17
17
17
17
17
17
17
17
17
17
17
17
17
17
17
17
17
17
17
17
17
17
16
16
16
16
16
16
16
16
16
16
16
16
16
16
16
16
16
16
16
16
16
16
16
16
16
16
16
16
16
16
16
16
16
16
16
16
16
16
16
16
16
16
16
16
16
16
16
16
16
16
16
16
16
16
16
16
16
16
16
16
16
16
16
16
16
16
16
16
16
16
16
16
16
16
16
16
16
16
16
16
16
16
16
16
16
16
16
16
16
16
16
16
16
16
16
16
16
16
16
16
16
16
16
15
15
15
15
15
15
15
15
15
15
15
15
15
15
15
15
15
15
15
15
15
15
15
15
15
15
15
15
15
15
15
15
15
15
15
15
15
15
15
15
15
15
15
15
15
15
15
15
15
15
15
15
15
15
15
15
15
15
15
15
15
15
15
15
15
15
15
15
15
15
15
15
15
15
15
15
15
15
15
15
15
15
15
15
15
15
15
15
15
15
15
15
15
15
15
15
15
15
15
15
15
15
15
15
15
15
15
15
15
15
15
15
15
15
15
15
15
15
15
15
15
15
15
15
15
15
15
15
15
15
15
15
15
15
15
15
15
15
15
15
15
15
15
15
15
15
15
15
15
15
15
15
15
15
15
15
15
14
14
14
14
14
14
14
14
14
14
14
14
14
14
14
14
14
14
14
14
14
14
14
14
14
14
14
14
14
14
14
14
14
14
14
14
14
14
14
14
14
14
14
14
14
14
14
14
14
14
14
14
14
14
14
14
14
14
14
14
14
14
14
14
14
14
14
14
14
14
14
14
14
14
14
14
14
14
14
14
14
14
14
14
14
14
14
14
14
14
14
14
14
14
14
14
14
14
14
14
14
14
14
14
14
14
14
14
14
14
14
14
14
14
14
14
14
14
14
14
14
14
14
14
14
14
14
14
14
14
14
14
14
14
14
14
14
14
14
14
14
14
14
14
14
14
14
14
14
14
14
14
14
14
14
14
14
14
14
14
14
14
14
13
13
13
13
13
13
13
13
13
13
13
13
13
13
13
13
13
13
13
13
13
13
13
13
13
13
13
13
13
13
13
13
13
13
13
13
13
13
13
13
13
13
13
13
13
13
13
13
13
13
13
13
13
13
13
13
13
13
13
13
13
13
13
13
13
13
13
13
13
13
13
13
13
13
13
13
13
13
13
13
13
13
13
13
13
13
13
13
13
13
13
13
13
13
13
13
13
13
13
13
13
13
13
13
13
13
13
13
13
13
13
13
13
13
13
13
13
13
13
13
13
13
13
13
13
13
13
13
13
13
13
13
13
13
13
13
13
13
13
13
13
13
13
13
13
13
13
13
13
13
13
13
13
13
13
13
13
13
13
13
13
13
13
13
13
13
13
13
13
13
12
12
12
12
12
12
12
12
12
12
12
12
12
12
12
12
12
12
12
12
12
12
12
12
12
12
12
12
12
12
12
12
12
12
12
12
12
12
12
12
12
12
12
12
12
12
12
12
12
12
12
12
12
12
12
12
12
12
12
12
12
12
12
12
12
12
12
12
12
12
12
12
12
12
12
12
12
12
12
12
12
12
12
12
12
12
12
12
12
12
12
12
12
12
12
12
12
12
12
12
12
12
12
12
12
12
12
12
12
12
12
12
12
12
12
12
12
12
12
12
12
12
12
12
12
12
12
12
12
12
12
12
12
12
12
12
12
12
12
12
12
12
12
12
12
12
12
12
12
12
12
12
12
12
12
12
12
12
12
12
12
12
12
12
12
12
12
12
12
12
12
12
12
12
12
12
12
12
12
12
12
12
12
12
12
12
12
12
12
12
12
12
12
12
12
12
12
12
12
12
12
12
12
12
12
12
12
12
12
12
12
12
12
12
12
12
12
12
12
12
12
12
12
12
12
12
12
12
12
12
12
12
12
12
12
11
11
11
11
11
11
11
11
11
11
11
11
11
11
11
11
11
11
11
11
11
11
11
11
11
11
11
11
11
11
11
11
11
11
11
11
11
11
11
11
11
11
11
11
11
11
11
11
11
11
11
11
11
11
11
11
11
11
11
11
11
11
11
11
11
11
11
11
11
11
11
11
11
11
11
11
11
11
11
11
11
11
11
11
11
11
11
11
11
11
11
11
11
11
11
11
11
11
11
11
11
11
11
11
11
11
11
11
11
11
11
11
11
11
11
11
11
11
11
11
11
11
11
11
11
11
11
11
11
11
11
11
11
11
11
11
11
11
11
11
11
11
11
11
11
11
11
11
11
11
11
11
11
11
11
11
11
11
11
11
11
11
11
11
11
11
11
11
11
11
11
11
11
11
11
11
11
11
11
11
11
11
11
11
11
11
11
11
11
11
10
10
10
10
10
10
10
10
10
10
10
10
10
10
10
10
10
10
10
10
10
10
10
10
10
10
10
10
10
10
10
10
10
10
10
10
10
10
10
10
10
10
10
10
10
10
10
10
10
10
10
10
10
10
10
10
10
10
10
10
10
10
10
10
10
10
10
10
10
10
10
10
10
10
10
10
10
10
10
10
10
10
10
10
10
10
10
10
10
10
10
10
10
10
10
10
10
10
10
10
10
10
10
10
10
10
10
10
10
10
10
10
10
10
10
10
10
10
10
10
10
10
10
10
10
9
9
9
9
9
9
9
9
9
9
9
9
9
9
9
9
9
9
9
9
9
9
9
9
9
9
9
9
9
9
9
9
9
9
9
9
9
9
9
9
9
9
9
9
9
9
9
9
9
9
9
9
9
9
9
9
9
9
9
9
9
9
9
9
9
9
9
9
9
9
9
9
9
9
9
9
9
9
9
9
9
9
9
9
9
9
9
9
9
9
9
9
9
9
9
8
8
8
8
8
8
8
8
8
8
8
8
8
8
8
8
8
8
8
8
8
8
8
8
8
8
8
8
8
8
8
8
8
8
8
8
7
7
7
7
7
7
7
7
7
7
7
7
7
7
7
7
7
7
7
7
7
7
7
7
7
7
7
7
7
7
7
7
7
7
7
7
7
7
7
7
7
7
7
7
7
7
7
7
7
7
7
7
7
7
7
7
7
7
7
7
7
7
7
7
7
7
7
7
6
6
6
6
6
6
6
6
6
6
6
6
6
6
6
6
6
6
6
6
6
6
6
6
6
6
6
6
6
6
6
5
5
5
5
5
5
5
5
5
5
5
5
5
5
5
5
5
5
5
4
4
4
2

## Sheet: SFig2f
CDR L3 length of all PDBs
19
19
19
16
15
14
14
13
13
13
13
13
13
13
13
13
13
13
13
13
13
13
13
13
13
13
13
13
13
13
13
13
13
13
13
12
12
12
12
12
12
12
12
12
12
12
12
12
12
12
12
12
12
12
12
12
12
12
12
12
12
12
12
12
12
12
12
12
12
12
12
12
12
12
12
12
12
12
12
12
12
12
12
12
12
12
12
12
12
12
12
12
12
12
12
12
12
12
12
12
11
11
11
11
11
11
11
11
11
11
11
11
11
11
11
11
11
11
11
11
11
11
11
11
11
11
11
11
11
11
11
11
11
11
11
11
11
11
11
11
11
11
11
11
11
11
11
11
11
11
11
11
11
11
11
11
11
11
11
11
11
11
11
11
11
11
11
11
11
11
11
11
11
11
11
11
11
11
11
11
11
11
11
11
11
11
11
11
11
11
11
11
11
11
11
11
11
11
11
11
11
11
11
11
11
11
11
11
11
11
11
11
11
11
11
11
11
11
11
11
11
11
11
11
11
11
11
11
11
11
11
11
11
11
11
11
11
11
11
11
11
11
11
11
11
11
11
11
11
11
11
11
11
11
11
11
11
11
11
11
11
11
11
11
11
11
11
11
11
11
11
11
11
11
11
11
11
10
10
10
10
10
10
10
10
10
10
10
10
10
10
10
10
10
10
10
10
10
10
10
10
10
10
10
10
10
10
10
10
10
10
10
10
10
10
10
10
10
10
10
10
10
10
10
10
10
10
10
10
10
10
10
10
10
10
10
10
10
10
10
10
10
10
10
10
10
10
10
10
10
10
10
10
10
10
10
10
10
10
10
10
10
10
10
10
10
10
10
10
10
10
10
10
10
10
10
10
10
10
10
10
10
10
10
10
10
10
10
10
10
10
10
10
10
10
10
10
10
10
10
10
10
10
10
10
10
10
10
10
10
10
10
10
10
10
10
10
10
10
10
10
10
10
10
10
10
10
10
10
10
10
10
10
10
10
10
10
10
10
10
10
10
10
10
10
10
10
10
10
10
10
10
10
10
10
10
9
9
9
9
9
9
9
9
9
9
9
9
9
9
9
9
9
9
9
9
9
9
9
9
9
9
9
9
9
9
9
9
9
9
9
9
9
9
9
9
9
9
9
9
9
9
9
9
9
9
9
9
9
9
9
9
9
9
9
9
9
9
9
9
9
9
9
9
9
9
9
9
9
9
9
9
9
9
9
9
9
9
9
9
9
9
9
9
9
9
9
9
9
9
9
9
9
9
9
9
9
9
9
9
9
9
9
9
9
9
9
9
9
9
9
9
9
9
9
9
9
9
9
9
9
9
9
9
9
9
9
9
9
9
9
9
9
9
9
9
9
9
9
9
9
9
9
9
9
9
9
9
9
9
9
9
9
9
9
9
9
9
9
9
9
9
9
9
9
9
9
9
9
9
9
9
9
9
9
9
9
9
9
9
9
9
9
9
9
9
9
9
9
9
9
9
9
9
9
9
9
9
9
9
9
9
9
9
9
9
9
9
9
9
9
9
9
9
9
9
9
9
9
9
9
9
9
9
9
9
9
9
9
9
9
9
9
9
9
9
9
9
9
9
9
9
9
9
9
9
9
9
9
9
9
9
9
9
9
9
9
9
9
9
9
9
9
9
9
9
9
9
9
9
9
9
9
9
9
9
9
9
9
9
9
9
9
9
9
9
9
9
9
9
9
9
9
9
9
9
9
9
9
9
9
9
9
9
9
9
9
9
9
9
9
9
9
9
9
9
9
9
9
9
9
9
9
9
9
9
9
9
9
9
9
9
9
9
9
9
9
9
9
9
9
9
9
9
9
9
9
9
9
9
9
9
9
9
9
9
9
9
9
9
9
9
9
9
9
9
9
9
9
9
9
9
9
9
9
9
9
9
9
9
9
9
9
9
9
9
9
9
9
9
9
9
9
9
9
9
9
9
9
9
9
9
9
9
9
9
9
9
9
9
9
9
9
9
9
9
9
9
9
9
9
9
9
9
9
9
9
9
9
9
9
9
9
9
9
9
9
9
9
9
9
9
9
9
9
9
9
9
9
9
9
9
9
9
9
9
9
9
9
9
9
9
9
9
9
9
9
9
9
9
9
9
9
9
9
9
9
9
9
9
9
9
9
9
9
9
9
9
9
9
9
9
9
9
9
9
9
9
9
9
9
9
9
9
9
9
9
9
9
9
9
9
9
9
9
9
9
9
9
9
9
9
9
9
9
9
9
9
9
9
9
9
9
9
9
9
9
9
9
9
9
9
9
9
9
9
9
9
9
9
9
9
9
9
9
9
9
9
9
9
9
9
9
9
9
9
9
9
9
9
9
9
9
9
9
9
9
9
9
9
9
9
9
9
9
9
9
9
9
9
9
9
9
9
9
9
9
9
9
9
9
9
9
9
9
9
9
9
9
9
9
9
9
9
9
9
9
9
9
9
9
9
9
9
9
9
9
9
9
9
9
9
9
9
9
9
9
9
9
9
9
9
9
9
9
9
9
9
9
9
9
9
9
9
9
9
9
9
9
9
9
9
9
9
9
9
9
9
9
9
9
9
9
9
9
9
9
9
9
9
9
9
9
9
9
9
9
9
9
9
9
9
9
9
9
9
9
9
9
9
9
9
9
9
9
9
9
9
9
9
9
9
9
9
9
9
9
9
9
9
9
9
9
9
9
9
9
9
9
9
9
9
9
9
9
9
9
9
9
9
9
9
9
9
9
9
9
9
9
9
9
9
9
9
9
9
9
9
9
9
9
9
9
9
9
9
9
9
9
9
9
9
9
9
9
9
9
9
9
9
9
9
9
9
9
9
9
9
9
9
9
9
9
9
9
9
9
9
9
9
9
9
9
9
9
9
9
9
9
9
9
9
9
9
9
9
9
9
9
9
9
9
9
9
9
9
9
9
9
9
9
9
9
9
9
9
9
9
9
9
9
9
9
9
9
9
9
9
9
9
9
9
9
9
9
9
9
9
9
9
9
9
9
9
9
9
9
9
9
9
9
9
9
9
9
9
9
9
9
9
9
9
9
9
9
9
9
9
9
9
9
9
9
9
9
9
9
9
9
9
9
9
9
9
9
9
9
9
9
9
9
9
9
9
9
9
9
9
9
9
9
9
9
9
9
9
9
9
9
9
9
9
9
9
9
9
9
9
9
9
9
9
9
9
9
9
9
9
9
9
9
9
9
9
9
9
9
9
9
9
9
9
9
9
9
9
9
9
9
9
9
9
9
9
9
9
9
9
9
9
9
9
9
9
9
9
9
9
9
9
9
9
9
9
9
9
9
9
9
9
9
9
9
9
9
9
9
9
9
9
9
9
9
9
9
9
9
9
9
9
9
9
9
9
9
9
9
9
9
9
9
9
9
9
9
9
9
9
9
9
9
9
9
9
9
9
9
9
9
9
9
9
9
9
9
9
9
9
9
9
9
9
9
9
9
9
9
9
9
9
9
9
9
9
9
9
9
9
9
9
9
9
9
9
9
9
9
9
9
9
9
9
9
9
9
9
9
9
9
9
9
9
9
9
9
9
9
9
9
9
9
9
9
9
9
9
9
9
9
9
9
9
9
9
9
9
9
9
9
9
9
9
9
9
9
9
9
9
9
9
9
9
9
9
9
9
9
9
9
9
9
9
9
9
9
9
9
9
9
9
9
9
9
9
9
9
9
9
9
9
9
9
9
9
9
9
9
9
9
9
9
9
9
9
9
9
9
9
9
9
9
9
9
9
9
9
9
9
9
9
9
9
9
9
9
9
8
8
8
8
8
8
8
8
8
8
8
8
8
8
8
8
8
8
8
8
8
8
8
8
8
8
8
8
8
8
8
8
8
8
8
8
8
8
8
8
8
8
8
8
8
8
8
8
8
8
8
8
8
8
8
8
8
8
8
8
8
8
8
8
8
8
8
8
8
8
8
8
8
8
8
8
8
8
8
8
8
8
8
8
8
8
8
8
8
8
8
8
8
8
8
8
8
8
8
8
8
8
8
8
8
8
8
8
8
8
8
8
8
8
8
8
8
8
8
8
8
8
8
8
8
8
8
8
8
8
8
8
8
8
8
8
8
8
8
8
8
8
8
8
8
7
7
6
6
6
6
5
5
5
5
5
5
5
5
5
5
5
5
5
5
5
5
5
5
5
5
5
5
5
5
5
5
5
5
5
5
5
5
5
5
5
5
5
5
5
5
5
5
5
5
5
5
5
5
5
5
5
5
5
5
5
5
5
5
5
5
4
4

## Sheet: SFig2g
PDB	CDR H3 length	AFAD relative to mean
6vtt	36	17.3421
5u1f	31	16.4926
5v8l	33	15.2355
6o41	15	13.5552
4dqo	29	12.5043
3u2s	28	11.5851
3u4e	28	11.1775
6nij	33	9.82504
3oay	16	9.7861
3ob0	16	9.25137
6e5p	16	7.93189
5esz	26	7.83881
6bf4	19	7.62281
5vgj	18	7.57993
5aco	21	7.34421
5a7x	22	7.2609
2ny5	21	6.94334
2ny0	21	6.87081
2ny3	21	6.72758
2i5y	21	6.72579
2i60	21	6.6731
2ny1	21	6.66635
1g9m	21	6.66417
1rzj	21	6.64506
2nxy	21	6.63892
2ny6	21	6.59974
2ny2	21	6.59778
1yym	21	6.58226
2ny4	21	6.57191
1g9n	21	6.54393
1yyl	21	6.4926
6cmg	25	6.47193
1gc1	21	6.38125
6okp	23	6.36272
6x5b	21	6.36053
4rqs	21	6.23009
5lcv	26	6.10909
6cm3	21	6.04996
1tzi	13	5.92718
5n09	26	5.89223
6x9r	18	5.83685
6e3h	23	5.50458
1ct8	11	5.49851
5n0a	26	5.46124
4ut6	26	5.34208
6vo0	18	5.27727
6c9u	9	5.0722
1ikf	19	5.03774
5bv7	19	4.99396
5iq7	22	4.90696
5e8e	18	4.90686
4fp8	26	4.71655
5i6x	12	4.70323
6cmi	25	4.62871
5tfw	22	4.59883
5ghw	22	4.59103
6xrt	23	4.56681
5dum	20	4.53859
5fyl	16	4.5271
5umn	26	4.49896
5t29	11	4.4889
6iuv	19	4.47522
5iq9	22	4.45997
5cjo	22	4.43718
5t85	12	4.40419
5t80	7	4.4017
5sy8	12	4.39209
6p65	20	4.37279
5t6l	13	4.33241
4m1c	22	4.32498
3jbq	10	4.29887
4iof	22	4.28742
5t5b	15	4.28633
3jab	13	4.27327
6um7	20	4.21416
6muf	16	4.18361
5yhl	14	4.1396
4g6f	22	4.11717
6um6	20	4.11372
5v7j	16	4.0472
6u59	17	4.0146
6nb7	20	4.00909
6mdt	16	3.98474
4yhz	14	3.97777
6ch7	16	3.91783
5utf	16	3.91188
6bkd	24	3.9063
2b4c	24	3.88415
6q0e	23	3.87362
3g04	14	3.84356
4yk4	19	3.82955
5zuf	14	3.82077
5u3o	23	3.81769
5u3l	23	3.78878
5u3m	23	3.77536
6uyd	20	3.69175
6w03	16	3.66403
5um8	16	3.64497
6df1	11	3.62846
3sob	19	3.62343
6ieq	16	3.6136
4jm2	20	3.5947
4nco	26	3.58399
5mi0	15	3.56697
4u0r	15	3.56485
4jo3	23	3.53575
4dtg	14	3.53096
6nm6	16	3.50476
4lvh	15	3.50266
3tt1	14	3.50114
6orn	26	3.49475
5t3s	16	3.47706
6oz9	18	3.47373
6cf2	12	3.44304
5c8j	21	3.40345
5u3k	23	3.40145
5u3n	23	3.38001
5x8m	14	3.37568
5w0d	26	3.358
5d1z	20	3.34836
5nuz	13	3.31736
6xmi	23	3.30159
5dhx	12	3.30044
6bsp	16	3.26966
6opa	16	3.24982
6ml8	26	3.21614
6q0h	23	3.19836
6bp2	18	3.18746
1zea	9	3.17325
4tvp	26	3.14473
2x7l	12	3.14298
1oaz	13	3.10922
3cvh	14	3.09448
5dd0	21	3.06818
5dhv	12	3.05318
6um5	20	3.05211
6a67	17	3.00779
3rvx	14	2.97997
5vpl	14	2.97127
6ccb	26	2.96302
3rvv	14	2.93287
5vpg	14	2.92767
5wk3	14	2.91285
6hjp	15	2.89006
4g6m	12	2.88824
5w6g	17	2.85246
6uyg	20	2.84022
6df2	11	2.8314
4xi5	14	2.79772
6nf5	18	2.79509
5kjr	14	2.79486
4zff	13	2.7819
6ur5	26	2.77675
2qqk	17	2.77294
4rfo	14	2.77026
6s3t	12	2.70865
4g80	17	2.70746
4irz	13	2.62588
6vi1	23	2.62306
2qql	17	2.62133
3hae	12	2.61382
6qig	18	2.60165
4dn4	12	2.58172
6otc	14	2.58079
5tq2	12	2.52082
5dub	15	2.51317
6cbp	20	2.4909
5vod	14	2.48141
5w1m	17	2.46458
6vn1	21	2.45056
3gjf	12	2.44546
6opo	21	2.43836
6veq	12	2.43632
6iut	12	2.43477
5hdq	13	2.41261
5tpw	12	2.40962
6oe5	17	2.39317
4khx	14	2.39237
6t3j	11	2.38173
4ybl	15	2.3673
6snc	20	2.36585
7bwj	20	2.34644
2uud	12	2.33954
5w08	26	2.33078
4leo	13	2.32965
3eoa	14	2.3259
4k2u	14	2.31956
5ds8	11	2.31555
3eob	14	2.30779
3skj	21	2.30607
4ogx	15	2.30545
6wiz	17	2.29425
4nik	10	2.28186
2arj	11	2.27855
3p0y	23	2.27625
5cba	20	2.27424
5xku	17	2.26984
4plj	16	2.26644
6uig	16	2.25214
4ht1	13	2.24724
6u0l	23	2.22338
6lhp	9	2.21536
3uc0	17	2.20716
6a0z	16	2.20716
3efd	15	2.20567
4xp6	12	2.20566
4k24	12	2.20197
6wj1	17	2.20141
6m3c	9	2.19446
4plk	16	2.18104
3p11	14	2.18093
5o7p	17	2.18029
5tlk	13	2.17221
4ogy	15	2.17194
1fbi	15	2.17058
3j1s	12	2.15055
6phc	18	2.14638
3ztn	22	2.1355
3etb	12	2.12973
4xp9	12	2.12565
4xp4	12	2.10944
3jba	16	2.10831
3w12	12	2.09565
6snd	20	2.09362
3l5x	13	2.08329
2xtj	24	2.0762
2xwt	12	2.07445
3rkd	16	2.05544
1ken	13	2.05348
3fn0	19	2.04955
5b71	15	2.04466
3fmg	14	2.03947
4nnp	21	2.03474
4yc2	15	2.01833
2xqb	18	2.01017
2xra	15	2.00392
3fb8	11	2.00124
6jhr	14	1.99054
4kht	14	1.98559
5i5k	15	1.9831
4hfu	16	1.97218
3ggw	6	1.97115
5hj3	18	1.96755
3q1s	19	1.96411
5jz7	21	1.96384
2ck0	11	1.95444
6v4n	19	1.94866
1fns	16	1.93699
6bkc	21	1.93384
6svl	14	1.92497
5xbm	15	1.92324
6y92	15	1.91527
6umx	19	1.90876
6oe4	17	1.90716
3w9e	15	1.89829
3uaj	17	1.88398
4ki5	15	1.88143
3q3g	15	1.87794
1qfu	15	1.87435
6nb3	18	1.86087
6djp	10	1.85429
5vkd	18	1.85345
5nmv	15	1.84318
7c2l	21	1.83883
5j9p	11	1.83603
1oak	16	1.83018
3v6z	16	1.8295
4dke	15	1.82882
3l5w	13	1.8241
6by3	11	1.81372
2hjf	11	1.80394
3mac	14	1.80083
5kzp	16	1.79749
5ugy	19	1.79487
5tl5	13	1.78811
3ma9	14	1.78728
6jht	14	1.78356
6ejg	17	1.78211
6ck9	26	1.78092
6vtw	12	1.77819
5ec2	11	1.77562
2vwe	13	1.76764
6co3	17	1.76459
5dfv	13	1.7642
2nyy	11	1.76313
6xdg	13	1.75645
6gv4	14	1.75627
5ebm	11	1.75408
5c6t	12	1.74795
5ebl	11	1.74687
6glx	17	1.74174
5w2b	18	1.73941
4hf5	23	1.73167
1k4c	11	1.72275
1r3j	11	1.72262
6hxw	13	1.72144
5jym	15	1.71582
5xez	21	1.71448
2bob	11	1.71415
5o4g	14	1.71039
6q20	23	1.70614
2w0f	11	1.70204
6w0i	11	1.7013
6cmo	21	1.69874
4dgv	16	1.69584
3csy	18	1.69516
6nfu	11	1.69487
4wv1	20	1.69378
5kn5	11	1.69374
6tko	13	1.68493
6a78	20	1.68125
3vg9	17	1.67355
5ebw	11	1.67291
2jix	10	1.66806
1s5h	11	1.66657
2hvk	11	1.66226
5vkh	11	1.66221
4lcu	11	1.65964
4u1g	15	1.6593
2hvj	11	1.65021
6qb4	12	1.64726
6nfv	11	1.6447
1r3i	11	1.64346
2ih3	11	1.64099
4dgy	14	1.63421
5g64	13	1.62804
4uuj	11	1.62738
6a79	10	1.62677
6w0j	11	1.62613
6n7j	16	1.62427
6tyb	19	1.62317
6pi7	17	1.61931
5c0s	14	1.61826
3qa3	15	1.61532
6h3t	13	1.61522
4m1g	12	1.61398
4xx1	19	1.61362
1zwi	11	1.61198
3vga	17	1.60807
6cyf	17	1.60571
6mn7	20	1.60565
2cmr	12	1.60165
6q1z	23	1.59941
6lht	13	1.59435
6c6z	20	1.59047
7k8z	12	1.58844
2adf	11	1.58447
1w72	15	1.58347
5jq6	15	1.58282
4nrx	23	1.58268
3w2d	14	1.58026
5w23	17	1.5754
6axl	12	1.57288
3eff	17	1.56594
6uyf	21	1.5518
3qum	10	1.54992
1xiw	15	1.54851
1r3l	11	1.54355
6ywc	12	1.54338
5gmq	17	1.54257
6a77	16	1.53585
5k9k	16	1.53405
3jau	11	1.5337
1za3	22	1.53353
6pwu	30	1.53167
6w4s	12	1.52645
6r0x	12	1.52232
4xp5	12	1.52087
6lz9	15	1.51839
5wn9	17	1.51484
6wbv	12	1.49512
2j6e	15	1.49097
3p30	19	1.48727
5jw3	18	1.48588
5ush	15	1.48537
2h8p	11	1.48462
5y11	16	1.48037
4lf3	21	1.4723
4dvr	12	1.46397
6elu	12	1.46039
5bk1	18	1.45982
3x3f	19	1.45907
4xwg	19	1.45771
1jps	10	1.45441
5cez	26	1.44801
6qfc	12	1.44192
6pwc	13	1.43599
4xak	18	1.43283
1nmc	15	1.43167
5k59	11	1.42972
6ion	10	1.42692
6ieb	12	1.42558
4pp1	14	1.41975
4k94	10	1.41836
5kaq	24	1.41766
4rrp	12	1.41618
4k9e	10	1.4141
6uye	24	1.41087
5fb8	14	1.40657
6jhs	14	1.40478
5yoy	19	1.40384
3bsz	11	1.39705
6b70	12	1.39282
1eo8	11	1.38514
1wej	10	1.38188
5cjq	14	1.37973
4oqt	11	1.37679
5gjt	15	1.37668
1adq	16	1.37635
6x4t	14	1.37076
6iw2	17	1.36922
4z5r	10	1.36609
5t5f	15	1.36495
5mev	12	1.36304
6qb3	12	1.35942
4fqk	18	1.33717
6apb	18	1.33566
5ggt	16	1.33059
6xkp	22	1.32848
6rcv	22	1.32628
5dsc	15	1.32098
6dzv	14	1.3191
4nzr	20	1.31685
4uta	15	1.30741
6x3t	11	1.30575
4mhh	13	1.30462
1h0d	14	1.30395
6mlk	14	1.30235
6az2	12	1.29911
3lzf	16	1.29128
5tz2	13	1.29123
6yla	12	1.2906
6yor	12	1.29001
3ulv	12	1.2891
6fn1	15	1.28892
6al5	17	1.28747
6h3u	15	1.28206
6qb6	12	1.27765
6ddv	15	1.27765
2zch	15	1.27592
7k8v	21	1.27021
2y36	13	1.26989
1s78	12	1.26928
5w6d	26	1.26768
5w1k	19	1.26496
1kb5	12	1.25797
2vxq	10	1.25285
5mes	12	1.25262
4yzf	15	1.25236
3o45	12	1.25094
4oii	10	1.2494
1qle	11	1.23933
5vco	16	1.23828
7cah	13	1.237
4idj	18	1.23372
3o41	12	1.23276
1nmb	15	1.23096
6j5d	13	1.22629
1i9r	11	1.22318
1nsn	6	1.2231
4nm8	14	1.2212
6wo3	19	1.21817
2atk	11	1.20906
7bu8	25	1.20743
6p91	15	1.20619
5uea	12	1.20499
6b0e	18	1.20477
6w41	12	1.20215
6bkb	20	1.19628
4hkx	19	1.19397
6mtj	26	1.19139
5ob5	12	1.19017
2r56	14	1.1831
4pp2	16	1.17957
6wpt	20	1.17179
5w06	13	1.16811
6r8x	15	1.1673
6mtn	26	1.1615
6mei	19	1.15859
2zcl	15	1.1544
6att	14	1.15386
4f15	7	1.15227
6pze	19	1.14749
7cak	13	1.14574
6gk7	15	1.14556
7cai	13	1.14446
3ehb	11	1.14131
1uj3	10	1.14038
6bdz	11	1.1359
6w16	8	1.12585
6ii9	15	1.11001
6b0h	13	1.1076
6mug	26	1.10552
6l62	15	1.09896
6rps	15	1.09882
6zfo	14	1.09878
6dcw	15	1.0969
6xxv	19	1.09686
6ad0	14	1.09666
4ybq	12	1.09538
1yjd	13	1.09465
2vir	16	1.09426
6j5f	13	1.08992
1z3g	8	1.08727
3v7a	13	1.0809
6e1k	17	1.0782
5c0r	13	1.07756
6jhq	14	1.07139
6j5g	13	1.069
6nha	11	1.06591
6usf	17	1.06472
4etq	12	1.06347
4m7l	13	1.062
6bpa	13	1.05924
6idi	23	1.05268
5w3l	10	1.05069
6rp8	11	1.05013
3ria	15	1.04864
3mxw	12	1.04547
6nmu	12	1.04041
3ri5	15	1.04024
4cmh	13	1.03793
1a14	15	1.0368
1nma	15	1.03483
3hb3	11	1.02805
5xs7	12	1.02564
4xc1	7	1.01911
3ncy	13	1.01833
6pzy	22	1.01807
2zck	15	1.01431
7bxa	12	1.00603
6u3i	17	1.0029
5eii	17	1.00241
5o1r	15	0.99337
6jfh	21	0.991224
6b0s	16	0.985386
6zcz	14	0.985348
7jmp	17	0.984121
6wps	20	0.977614
6phb	11	0.976973
7k9z	10	0.975153
6nmr	15	0.975104
6m58	13	0.963426
6pe8	9	0.948225
5ldn	11	0.946469
6oel	12	0.941674
4tnv	15	0.940899
5w42	20	0.933385
1ors	11	0.930307
6azm	18	0.929649
3ubx	13	0.915791
6gg0	15	0.914869
6b0g	18	0.913387
3bn9	21	0.913136
1ahw	10	0.911833
6nnf	26	0.911125
4xc3	12	0.910118
6z3p	14	0.907249
3ifp	15	0.900199
1rjl	13	0.899191
4dag	16	0.898277
3iu3	10	0.894947
6wmw	11	0.887798
6mhr	15	0.887359
6ktr	12	0.884129
1jrh	14	0.879845
6plh	11	0.876772
1ar1	11	0.873413
3pnw	19	0.870534
6aj7	13	0.868564
6j71	13	0.864507
4y5v	11	0.863805
6hx4	18	0.850808
6njm	13	0.850716
6cez	16	0.845398
6wio	20	0.845344
4jzj	13	0.84164
3j8d	11	0.841509
4ene	14	0.837894
4cad	18	0.832587
4zs6	14	0.830486
5vxr	13	0.82983
6cbv	31	0.828899
4hwb	11	0.826787
4d3c	9	0.822878
6xc4	11	0.820936
2bdn	10	0.820745
3wd5	14	0.819925
3ulu	12	0.816283
2h9g	13	0.814289
6e56	22	0.812271
6o39	13	0.809231
4o5i	25	0.8081
5eoq	11	0.807851
2fjh	14	0.80748
6xkr	10	0.80671
4yfl	18	0.800706
4l5f	10	0.792281
4ffz	11	0.789581
7jn5	12	0.788127
6nn3	18	0.78724
5dfw	9	0.784364
4f37	17	0.781067
4mwf	20	0.778819
6bzu	12	0.775387
5w3e	10	0.772299
6xc7	11	0.765316
5kw9	17	0.763234
5ikc	8	0.762131
3lex	9	0.76208
4jr9	11	0.760467
3kj4	14	0.759525
6bb4	8	0.757188
4u6h	12	0.755215
4o58	25	0.75168
6uvo	17	0.750919
6uta	15	0.748334
6pis	15	0.737011
5k9o	15	0.734756
5ukr	17	0.731793
7k66	13	0.727021
6uud	11	0.717473
6ii8	18	0.714359
3eyu	15	0.713841
4ffy	11	0.71374
5uoe	12	0.703416
6jep	21	0.702127
3ley	9	0.700983
5epm	12	0.699934
5kvd	13	0.697465
6dc3	20	0.694781
3j42	13	0.693032
4qhu	8	0.692827
4bh7	14	0.690845
5th9	9	0.689546
1r0a	15	0.687609
3hr5	10	0.685336
6ad8	14	0.683381
3ifo	10	0.681289
6urh	21	0.678886
5j13	15	0.676531
5w3m	10	0.670724
3raj	13	0.66968
5u68	17	0.664574
2i9l	12	0.659678
5ug0	21	0.659641
5vig	13	0.657199
3hmx	12	0.651678
6wo5	14	0.650757
6hhc	13	0.648948
6blh	15	0.645657
5ggv	18	0.643141
3ldb	12	0.636105
5o14	15	0.63586
1jhl	11	0.634741
6vrh	12	0.629734
6o3b	13	0.625541
6ywd	12	0.624846
5xhv	13	0.622508
2b2x	12	0.621513
5eoc	12	0.620935
5gs0	12	0.620134
3r1g	12	0.619208
6uoe	18	0.616629
7jmw	22	0.613903
4xrc	16	0.609083
6bzw	12	0.607961
6t3f	13	0.603264
6eyo	12	0.602308
7jvc	12	0.60087
3s88	12	0.60018
6mar	28	0.599026
4hs8	15	0.596716
4liq	10	0.595261
5lbs	15	0.592846
3wsq	11	0.589019
5usl	17	0.587335
6ks0	11	0.585676
4xwo	12	0.584226
6ivz	17	0.584013
4jlr	12	0.58212
5cbe	20	0.580251
5utz	13	0.579769
3so3	18	0.579654
6njl	13	0.579452
5w3o	10	0.57678
6uym	20	0.574545
6bzv	12	0.573767
4n9g	18	0.573628
5fhc	19	0.567909
6gk8	14	0.564426
4hj0	12	0.562996
1ezv	15	0.56091
6wir	20	0.552551
3cx5	15	0.54802
6vbp	11	0.547102
6v4o	23	0.546818
3sdy	15	0.546078
2r0w	15	0.544609
5hhx	11	0.544529
4jhw	19	0.541565
4q6i	13	0.541416
6vo1	10	0.539718
3v6o	11	0.535351
5f9o	15	0.534952
4zso	14	0.532214
5lxg	11	0.528984
5tlj	10	0.528834
1osp	14	0.527022
6q0l	23	0.526266
2a6d	14	0.524928
4g6a	12	0.524219
2qqn	16	0.522653
1ots	14	0.520784
3jwd	12	0.519192
6ek2	13	0.514193
3eyf	18	0.513572
4fqj	18	0.507599
6v8x	14	0.498827
6h0e	14	0.493349
6d11	18	0.492844
5vag	14	0.490012
6r2s	10	0.488196
2ipu	15	0.479485
5vl7	14	0.473658
1a2y	10	0.473002
2r0z	15	0.466043
6k0y	12	0.465663
6b3s	13	0.464489
6pz8	11	0.462059
4hha	18	0.454206
6ks1	11	0.451408
6vel	9	0.449426
6tou	16	0.448395
6wds	12	0.446291
6e4z	11	0.444893
4zyp	12	0.442652
6wg0	14	0.436745
3ifn	10	0.433658
6e63	12	0.431646
6krz	11	0.42981
1acy	13	0.428826
4zto	17	0.428502
3iyw	15	0.42794
3bkj	17	0.425028
3s35	10	0.423924
1mhp	12	0.421849
3ifl	12	0.420951
7jva	12	0.420652
1u92	24	0.420442
3cxh	15	0.416545
6sf6	16	0.415585
5fec	12	0.415208
5f9w	15	0.409322
4gxu	19	0.40857
5v2a	12	0.408221
5nh3	8	0.405282
1g7j	10	0.402838
6rcu	13	0.401906
6z2l	14	0.395874
6nms	12	0.394056
3jwo	12	0.393914
2vxs	11	0.392513
6qno	14	0.388172
2h1p	13	0.384571
5lx9	11	0.379034
3u30	12	0.377408
2ap2	14	0.376469
3a6b	7	0.373668
6iap	13	0.365622
3uzv	9	0.364895
4lsv	12	0.359559
1kyo	15	0.35676
5zud	9	0.353209
5lwy	11	0.348243
6bli	20	0.345435
4web	11	0.339166
1afv	13	0.337091
4xtr	12	0.331541
5en2	17	0.330104
6wo4	19	0.329181
2xqy	11	0.327536
3ixt	12	0.326007
1lk3	12	0.325324
4rgn	14	0.320016
6bpe	11	0.310204
6cw3	16	0.306762
4g3y	11	0.306554
1u8o	24	0.306527
6fgb	10	0.305914
5dmi	15	0.303722
2a0l	11	0.303546
5t3x	19	0.300812
6pxh	11	0.296697
4zfg	13	0.295955
3moa	24	0.293841
6h5n	12	0.291333
4o02	11	0.287236
3idm	24	0.286871
3h0t	12	0.281638
3ab0	10	0.280545
4edx	15	0.280032
6h06	14	0.279107
6dc5	17	0.278984
5hhv	11	0.278261
5dwu	10	0.275935
2a6k	14	0.274242
4xvu	12	0.273068
1u93	24	0.273011
6mtq	20	0.272978
5zv3	14	0.271813
6bzy	14	0.271003
6c5v	16	0.26699
1ndm	7	0.265011
6sni	16	0.264966
6uda	15	0.263582
5hi3	11	0.261541
6mto	17	0.260908
3mod	24	0.260563
2p8l	24	0.258611
1qfw	15	0.25732
3gi8	17	0.256454
6cnv	14	0.255201
6mtp	17	0.254969
6vgr	16	0.254905
5wux	11	0.253536
6chb	23	0.249447
5te6	15	0.249069
7c01	13	0.246494
6udj	18	0.246459
5kel	12	0.245321
6j6y	11	0.24319
3g6d	15	0.242551
4gag	12	0.242451
3gi9	17	0.24232
6ute	15	0.241997
5hi4	11	0.239121
3lev	24	0.237855
1f3d	8	0.235297
3idn	24	0.232776
5ngv	8	0.231416
6oij	14	0.229672
3wih	12	0.229442
6p3s	22	0.228972
7c6a	12	0.219533
5vl3	9	0.217754
6woq	14	0.21724
5u3j	24	0.216198
4hs6	12	0.211743
6hig	10	0.210606
1g7i	10	0.209819
1u8h	24	0.204807
5f96	15	0.204614
1g7l	10	0.203241
6w7s	17	0.199719
5lxa	11	0.198369
1tjg	24	0.196819
3d0v	24	0.196673
1u8q	24	0.195223
6dfi	12	0.193515
4ris	19	0.193302
1c08	7	0.192458
4q0x	12	0.19027
3idi	15	0.189872
3v4v	14	0.188376
1u8i	24	0.1865
4gaj	12	0.186407
1tjh	24	0.186146
2p8m	15	0.183809
4hpo	19	0.183069
1fdl	10	0.180473
6s3d	19	0.179975
6aq7	9	0.173564
1u91	24	0.16428
6fy3	19	0.149981
4cni	11	0.148482
3u9p	13	0.147964
2f5b	24	0.146781
5v6l	14	0.145414
6plk	15	0.144888
3tt3	11	0.142271
1ic4	7	0.140912
3idj	24	0.140638
6ea7	15	0.137503
6n8d	19	0.133879
6bpc	11	0.133448
6ot0	21	0.132824
2qad	21	0.129164
1tji	24	0.128017
1xgt	7	0.123933
6vbq	18	0.120544
1u8j	24	0.119555
1ic7	7	0.119493
6y9b	17	0.118831
4jb9	17	0.114795
3bgf	14	0.114705
6oy4	13	0.113352
4xzu	9	0.112556
5e94	16	0.1105
4zs7	14	0.110243
1u8k	24	0.109064
1xgr	7	0.102734
4jpv	12	0.0964838
4xnm	16	0.0961245
1bvk	10	0.0960721
5dup	20	0.0946353
4yr6	14	0.08742
2pw2	24	0.0869364
5lqb	14	0.0848197
2jel	11	0.0833024
6oao	14	0.079269
1xgu	7	0.0773988
3b9k	11	0.0767926
5hbt	14	0.076367
6kyz	19	0.075456
3drq	15	0.0726409
5if0	11	0.0716713
1dqj	7	0.0674219
4zpv	9	0.0666437
5my4	15	0.0662906
4kxz	13	0.0644892
2p8p	24	0.0634275
5myk	15	0.0613285
6crk	14	0.0610165
6phf	13	0.0574997
4i2x	12	0.0565665
3d0l	17	0.0535204
1f90	11	0.0474133
6c6y	10	0.0456466
4rgm	14	0.0426742
5occ	14	0.0390677
1xgq	7	0.0367873
3hfm	7	0.0347767
7k8s	17	0.0282977
6e62	12	0.0266402
4ydj	23	0.0256821
7c80	12	0.0255254
1ztx	12	0.0238251
4ye4	21	0.0231485
1u8l	24	0.0228572
3klh	15	0.0220981
3l95	12	0.0195918
6dfj	12	0.019028
2dqf	7	0.0161292
1nbz	7	0.0129493
1xgp	7	0.00965786
3a6c	7	0.00751456
6mui	10	0.00607806
4i3r	16	0.00566616
5ies	11	0.00549216
4rfn	16	0.00126696
3idg	24	0.00093246
7c94	15	-0.0032203
4xnq	16	-0.007527
6jjp	10	-0.0087562
5vyf	8	-0.0122714
1ic5	7	-0.0139602
5f3b	11	-0.0151617
6i3z	8	-0.0168782
5cjx	22	-0.0202979
5te7	15	-0.0213306
4zpt	9	-0.0213567
1nby	7	-0.022773
7jmo	12	-0.028664
1j1p	7	-0.0339313
6pbv	21	-0.0368508
3qwo	12	-0.0396176
3se9	16	-0.0398595
4r8w	19	-0.0454753
6uqr	16	-0.0490841
1j1x	7	-0.0511987
1kiq	10	-0.051266
2dqe	7	-0.0518251
5ijk	15	-0.0537642
6wn4	14	-0.0560701
1mvu	14	-0.0564389
5te4	15	-0.059778
1kip	10	-0.063602
2g5b	14	-0.0637754
3a67	7	-0.0664215
4k3j	12	-0.0752199
4h8w	12	-0.0764474
5vjo	7	-0.0770012
2dqg	7	-0.0791739
1nl0	13	-0.0833229
5e8d	11	-0.0892761
3d9a	7	-0.0957507
6xe1	12	-0.0971154
3uze	9	-0.0983185
5nhr	8	-0.0988168
5vic	15	-0.0993434
2uzi	8	-0.100739
1vfb	10	-0.106359
4i18	18	-0.107291
4rgo	12	-0.110579
6p4b	7	-0.111354
4jdt	14	-0.113362
6i9i	11	-0.116764
1g7m	10	-0.118457
2y07	13	-0.119282
5vjq	7	-0.121894
5ujz	21	-0.126387
6pbw	20	-0.128082
6crq	16	-0.129196
5hbv	14	-0.130377
6q18	23	-0.131284
2dqi	7	-0.131669
6xc3	11	-0.134233
1uac	7	-0.136348
3hi6	13	-0.139507
6ubi	15	-0.140845
4np4	12	-0.140853
2fd6	11	-0.142439
3jcx	16	-0.147339
5fcu	16	-0.148811
6d2p	11	-0.151756
3bt2	11	-0.151874
2aeq	11	-0.153031
1n5y	15	-0.153423
5mo9	15	-0.158148
4ydl	12	-0.162184
6myy	14	-0.164105
6oz4	22	-0.165031
6p4a	7	-0.170443
5ock	13	-0.171456
1ua6	7	-0.175803
6u1n	13	-0.179848
1kir	10	-0.180151
2eks	7	-0.183437
5aaw	9	-0.187132
4jpk	14	-0.188109
5vn8	20	-0.190377
4bz2	14	-0.201366
5f6j	10	-0.203257
2yss	7	-0.203446
6did	11	-0.205267
1ndg	7	-0.207562
7chf	18	-0.207617
2aep	11	-0.208714
3idx	21	-0.212255
5n7w	12	-0.213735
6azz	13	-0.215895
2r29	9	-0.221214
5f3j	13	-0.222308
2r6p	9	-0.22251
6p8n	14	-0.224273
2eiz	7	-0.226369
7chh	18	-0.226716
6pzz	14	-0.226826
2qhr	16	-0.229616
4jg0	13	-0.231606
5kzc	14	-0.233278
3wlw	10	-0.23624
6o42	12	-0.236759
4xnz	17	-0.237677
3o0r	17	-0.243287
6p3r	22	-0.245249
6q23	23	-0.245398
4hg4	13	-0.247037
4jg1	13	-0.255015
6j15	13	-0.260525
3opz	12	-0.261616
6bck	21	-0.267699
3ztj	22	-0.271452
6b9j	10	-0.271485
1g7h	10	-0.272528
5d93	9	-0.280564
6kz0	15	-0.281789
5mvz	11	-0.282677
5i9q	12	-0.283216
5wb9	13	-0.287998
6u02	11	-0.28963
1ob1	13	-0.29019
5cd5	13	-0.290568
3be1	13	-0.2957
2ybr	10	-0.297425
5f3h	9	-0.302748
7bz5	9	-0.3122
6oan	14	-0.316275
6n6b	11	-0.317042
4lss	14	-0.318578
6gv1	11	-0.321193
7k8m	11	-0.323293
6nyq	12	-0.324832
3eo1	13	-0.329154
1i8i	13	-0.329374
6fy2	16	-0.332628
6b08	13	-0.333593
4xcf	18	-0.334898
4wuu	14	-0.337606
6dde	14	-0.33811
6xey	15	-0.34099
6dfh	23	-0.342438
3ks0	11	-0.343665
4ag4	9	-0.345365
3ngb	14	-0.354224
6phd	19	-0.355461
6bgt	13	-0.359923
4bh8	14	-0.360836
4y5x	17	-0.361477
3wfc	17	-0.363339
5wdu	18	-0.363997
4lst	14	-0.367896
4lqf	10	-0.371904
5o6v	13	-0.377106
5xcu	13	-0.378817
4nhc	20	-0.381078
4jkp	18	-0.386838
3g6j	16	-0.389283
3ze2	12	-0.389403
6iea	17	-0.39361
2y5t	12	-0.39668
7chb	12	-0.400757
3ze0	12	-0.401281
5czv	9	-0.402589
1nca	13	-0.403687
3uyr	10	-0.406874
6m3b	17	-0.407674
3wfd	17	-0.408343
5sx5	11	-0.408838
3t3m	12	-0.410417
6wh9	14	-0.412904
5ocy	13	-0.414908
6oz2	22	-0.426513
3idy	21	-0.426552
5xjm	13	-0.427271
3ze1	12	-0.428935
3v52	10	-0.430229
3j6u	14	-0.431285
3nid	12	-0.432309
4i3s	16	-0.432718
1p4b	7	-0.434231
6pzw	17	-0.436641
1ncc	13	-0.438838
1e6j	13	-0.442911
1v7m	7	-0.445306
3wfe	17	-0.447041
4jfx	13	-0.457577
3zdz	12	-0.458364
6ukj	22	-0.468935
6mej	19	-0.470147
5mp5	13	-0.471659
3b2u	13	-0.472451
4lsq	15	-0.476755
3o6l	10	-0.48125
2vdn	12	-0.488277
4r0l	7	-0.488338
7chc	11	-0.492296
5jyl	12	-0.493038
3nig	12	-0.503592
5sx4	11	-0.504095
2f58	19	-0.509668
6uyn	14	-0.511115
6ocb	18	-0.511591
5kvg	9	-0.518011
4f3f	12	-0.518041
6cwt	16	-0.518601
3o6m	10	-0.530209
4jfz	9	-0.533814
4lsu	15	-0.534976
6b0a	18	-0.535571
3wfb	17	-0.535675
4uao	14	-0.53857
6e4x	22	-0.540977
4i9w	9	-0.544211
7byr	19	-0.544818
4nzt	14	-0.551834
7a65	12	-0.555769
4xbe	18	-0.557601
6o3l	16	-0.558589
4xmp	25	-0.558926
6fy0	16	-0.559372
4wff	9	-0.560021
6ddr	10	-0.562498
2vdm	12	-0.562549
4j4p	17	-0.564844
6ii4	16	-0.565665
1i8k	13	-0.565968
2vdp	12	-0.566398
6gku	12	-0.569296
5y0a	23	-0.570251
4xvs	18	-0.572337
5c0n	17	-0.574929
5czx	12	-0.580506
2vdk	12	-0.582478
6ppg	16	-0.585169
6j14	10	-0.585754
2vdl	12	-0.587023
2vc2	12	-0.587322
4ydv	19	-0.587468
6xli	12	-0.588364
5ocx	13	-0.590321
1n8z	13	-0.590865
3u7y	18	-0.592161
6mft	14	-0.596374
2vdq	12	-0.599696
1egj	12	-0.599937
4n0y	18	-0.604485
6pzf	11	-0.604621
5cin	18	-0.607401
4xaw	15	-0.607507
4v1d	10	-0.608711
2fx7	20	-0.612291
4ij3	12	-0.615696
1him	13	-0.616888
2fx8	20	-0.623314
3lh2	20	-0.624346
1f58	19	-0.624874
4ut9	21	-0.624911
4ot1	24	-0.626748
6k65	7	-0.626977
2vdo	12	-0.629179
4wfe	9	-0.629653
5x08	12	-0.630749
3sqo	11	-0.631189
6vbo	9	-0.632291
3ux9	12	-0.638225
3v4u	10	-0.639988
4jpw	15	-0.649947
6bqb	12	-0.650623
3dvn	13	-0.651212
7ch4	11	-0.653308
4ydi	15	-0.655149
3lhp	17	-0.657108
4mxv	11	-0.661602
5bvp	11	-0.662149
1frg	13	-0.667004
4g6j	11	-0.667235
4xvt	18	-0.670324
6o3g	12	-0.670634
4ngh	20	-0.673005
6fy1	16	-0.674981
5xcs	13	-0.677819
6p8m	14	-0.680711
6ncp	24	-0.681093
4rau	12	-0.683401
4wy7	20	-0.692518
2yc1	11	-0.6954
3ffd	11	-0.696351
3nh7	13	-0.697231
6mlm	17	-0.697766
6lra	12	-0.697996
5drz	18	-0.699827
6b5p	12	-0.701471
1ejo	13	-0.706469
4uu9	17	-0.70705
3h3p	18	-0.713883
2hfg	18	-0.717518
5cil	20	-0.719132
3k2u	11	-0.720933
4yjz	21	-0.721261
6iek	14	-0.721819
5xwd	12	-0.723306
5grj	13	-0.727982
1uwx	16	-0.72969
3vrl	15	-0.734418
2y06	13	-0.735242
3fku	17	-0.743587
5igx	18	-0.747418
5mp1	13	-0.747717
4qti	15	-0.756426
3go1	16	-0.756994
5i8h	15	-0.757207
4gms	11	-0.757996
4m8q	18	-0.759231
4o9h	11	-0.759946
7k90	25	-0.761634
3uo1	10	-0.762241
5x8l	11	-0.766695
6txz	10	-0.771214
1ifh	13	-0.772159
4hzl	15	-0.775826
6oc3	18	-0.782123
2qsc	16	-0.783479
6jbt	18	-0.786719
3se8	16	-0.787118
5mo3	13	-0.7892
6b5t	12	-0.791032
6meh	20	-0.794473
6wgl	18	-0.798734
5erw	12	-0.804215
6d0x	20	-0.805915
6n5b	15	-0.806176
3gbn	14	-0.807728
4xh2	10	-0.809148
6nmt	13	-0.819584
5npj	13	-0.826118
5h35	13	-0.832451
1n0x	20	-0.844198
4ypg	9	-0.845213
2fx9	20	-0.85078
5ea0	12	-0.853907
1hin	13	-0.854398
3hi1	17	-0.863224
6mjz	15	-0.872224
6y97	12	-0.874033
4g7v	12	-0.882907
6me1	15	-0.885524
1n64	11	-0.887345
6w05	17	-0.889079
3zkm	10	-0.889473
6fax	15	-0.890632
6uce	15	-0.891457
2r69	9	-0.891876
5aum	7	-0.894453
3i50	12	-0.894473
6p62	16	-0.897959
3uyp	9	-0.900891
6iec	12	-0.905296
6ucf	15	-0.907213
2ny7	20	-0.908114
5i8c	15	-0.908196
3g5v	9	-0.908312
5l6y	14	-0.911983
6dkj	13	-0.912321
4ttd	11	-0.912582
4j8r	15	-0.913071
6hga	11	-0.914011
6mv5	14	-0.914412
3liz	12	-0.916712
6b5s	12	-0.9181
3gbm	14	-0.920847
5wna	17	-0.920982
5ezo	12	-0.923362
5aam	9	-0.924448
1mlc	9	-0.926231
6b5r	12	-0.92742
4odx	20	-0.931351
4dw2	11	-0.936813
3g5y	9	-0.937128
7a5r	12	-0.938234
4jzn	12	-0.941949
6i8s	14	-0.945694
5gzo	12	-0.951354
6h2y	12	-0.952314
6bfq	9	-0.952569
5e2v	6	-0.956227
2wuc	10	-0.957567
6mfp	16	-0.960481
6ayz	10	-0.961432
6edu	18	-0.962408
5mp3	13	-0.966979
3ru8	20	-0.971044
3mly	21	-0.971149
6axk	14	-0.975786
6pxr	10	-0.975803
4tsb	11	-0.979274
4z0x	12	-0.983865
3zkn	10	-0.985111
6oz3	13	-0.986306
6b0n	13	-0.987715
5kve	9	-0.992471
6lhq	13	-0.996951
3ixx	12	-1.00176
4xmk	17	-1.00248
5csz	12	-1.00384
4kro	13	-1.0043
6mvl	16	-1.00808
5tpn	18	-1.0086
4dgi	12	-1.00879
6fla	10	-1.01591
6bfs	10	-1.03268
4rdq	9	-1.03818
6ohg	12	-1.03936
5x0t	7	-1.04255
5nph	13	-1.04395
4fqi	14	-1.05088
5ucb	10	-1.05873
1fe8	9	-1.06153
3b2v	13	-1.06529
5xmh	15	-1.0659
4bkl	9	-1.06674
6i04	10	-1.06721
5kvf	12	-1.0674
5d96	12	-1.06982
7jx3	17	-1.06991
5wnb	17	-1.07017
6wfy	18	-1.07606
1iqd	10	-1.08011
4tsc	11	-1.08133
4jzo	12	-1.08224
6lgw	12	-1.08252
7k45	16	-1.08378
5npi	13	-1.08492
5e2w	6	-1.08698
6flb	10	-1.09064
1cft	5	-1.09332
4s1q	17	-1.09647
6y9a	12	-1.1009
4lmq	14	-1.10376
3nfp	9	-1.10585
6v8z	16	-1.10617
4ywg	20	-1.11342
1pz5	11	-1.11473
4lvn	13	-1.11766
5u8q	11	-1.12577
5nj6	12	-1.13452
3r08	9	-1.1346
7jv2	13	-1.1374
6o9i	12	-1.13748
5bjz	11	-1.13903
5fgb	7	-1.14169
5w9h	15	-1.14267
1v7n	7	-1.14338
6mnq	10	-1.14437
4krp	13	-1.15941
6o28	13	-1.16042
1fpt	13	-1.16596
4lu5	6	-1.16827
4uif	14	-1.16967
3j3o	13	-1.17017
5oca	16	-1.17198
3lqa	18	-1.1724
3h42	16	-1.1742
6ko5	11	-1.17813
1yy9	13	-1.18002
5tzt	10	-1.18404
6okm	7	-1.1887
5ogi	11	-1.19452
5fgc	20	-1.20234
3kr3	15	-1.20314
6okn	10	-1.20893
2brr	16	-1.20901
4qci	13	-1.21909
4tsa	11	-1.23185
6xzw	9	-1.2327
4ma8	12	-1.23314
3o2d	15	-1.24203
5d8j	12	-1.24208
5tud	20	-1.24261
4u6v	16	-1.25296
1p2c	9	-1.2562
6flc	12	-1.25648
1dee	14	-1.26022
4i77	12	-1.26032
3mlw	19	-1.26312
6wg2	14	-1.26433
6mb3	14	-1.26491
3dvg	13	-1.26761
6dzl	15	-1.27044
5otj	14	-1.2751
2ypv	12	-1.27657
6o2b	13	-1.28623
4h88	12	-1.29214
4uv7	15	-1.29347
3pp4	12	-1.30247
4g7y	12	-1.30414
4hcr	17	-1.31327
6pcu	11	-1.31358
1kc5	9	-1.32739
4hc1	11	-1.33392
5d9q	18	-1.34044
6ule	16	-1.342
1sy6	12	-1.35116
6a3w	9	-1.35611
3mlz	21	-1.36723
6o24	20	-1.36896
5bk2	16	-1.36926
6eqc	11	-1.37262
6eay	21	-1.37574
7k4n	16	-1.3791
1ce1	12	-1.38198
3ck0	11	-1.3832
3vi3	11	-1.38814
6mg7	12	-1.38825
6ofi	15	-1.38925
6eti	12	-1.3929
6osv	10	-1.39473
5kov	11	-1.40708
5tzu	11	-1.41284
2igf	12	-1.4306
6o23	17	-1.43501
6frj	8	-1.43791
5n7b	8	-1.44209
1yqv	9	-1.44959
5a2j	8	-1.45061
4edw	15	-1.45327
6xkq	15	-1.46258
4n8c	12	-1.46539
6o26	13	-1.46594
2v17	13	-1.4668
5eu7	23	-1.46693
2r0l	10	-1.46738
5ifj	16	-1.46807
2gsi	11	-1.4692
5fxc	8	-1.47693
5d71	8	-1.48043
6w00	14	-1.48334
6j11	13	-1.48529
4bz1	10	-1.48554
2b1h	17	-1.4872
7joo	17	-1.48812
5d70	8	-1.4926
6fzr	8	-1.49345
6pdx	23	-1.49694
1kcs	9	-1.50152
4p59	10	-1.50415
3cxd	7	-1.5127
5uek	10	-1.51854
6mi2	9	-1.52024
3d85	8	-1.5234
6a4k	16	-1.52605
5nj3	12	-1.52777
5t78	9	-1.52901
4ma7	12	-1.53366
6tgg	8	-1.53664
2otw	11	-1.53966
4m5z	17	-1.54029
1bql	9	-1.54062
5a2i	8	-1.55005
5a2k	8	-1.55959
2b1a	17	-1.56392
6ogx	10	-1.56512
5owp	8	-1.56947
5yd4	10	-1.57192
5ggr	6	-1.57467
6fzq	8	-1.58089
5a2l	8	-1.58153
5yd5	10	-1.58208
6n5e	15	-1.58228
4om1	18	-1.58384
2b0s	17	-1.58479
6u9s	12	-1.59573
5xcr	9	-1.59749
4rwy	18	-1.60063
5yy4	10	-1.6078
3nps	19	-1.61181
2iff	9	-1.61385
3c2a	22	-1.62236
2zpk	9	-1.62278
5thr	22	-1.62682
6wfx	15	-1.62756
6u6u	12	-1.62967
2otu	11	-1.63715
2xzq	13	-1.65069
1sm3	8	-1.65246
6db5	18	-1.65488
5whk	9	-1.65867
4xvj	20	-1.66026
5t6p	9	-1.66115
5c7x	8	-1.66737
7c81	9	-1.67401
4ala	10	-1.67718
2ltq	12	-1.67748
4al8	10	-1.67896
5wt9	6	-1.69896
3c09	14	-1.70106
5bo1	9	-1.7089
6d01	16	-1.71146
5yd3	10	-1.7261
6ddm	18	-1.72644
5ig7	16	-1.73621
4p3c	11	-1.73757
6niu	14	-1.7511
5d72	8	-1.75421
6o25	14	-1.75803
5xct	9	-1.75888
6mid	21	-1.76516
5zs0	12	-1.76758
4xmn	6	-1.76877
5xcq	9	-1.78601
3ghb	22	-1.79211
6osh	9	-1.79398
4m1d	22	-1.80342
5ggs	13	-1.80916
5jxe	13	-1.81279
6ln2	18	-1.81337
2hrp	18	-1.81403
1cfs	5	-1.82296
4d9r	8	-1.82439
6mek	11	-1.83852
7k8w	20	-1.83944
6vja	14	-1.84803
4cau	15	-1.85298
4olx	18	-1.85345
4olw	18	-1.85825
6db7	24	-1.85925
4d9q	8	-1.86158
6wfz	12	-1.86606
4qxu	11	-1.86707
4am0	10	-1.87406
1bj1	16	-1.87757
4c2i	18	-1.8804
1jp5	13	-1.88131
6vjt	14	-1.88398
1rvf	12	-1.88717
3qo0	10	-1.89469
1cz8	16	-1.89799
6avq	10	-1.91283
5jhl	10	-1.91939
6bft	16	-1.93286
4rx4	18	-1.93396
5b8c	13	-1.93827
5bk0	14	-1.94929
2qr0	11	-1.95009
6o9h	11	-1.95063
1fsk	11	-1.95552
6wg1	12	-1.95844
5wi9	17	-1.95868
4y5y	11	-1.96377
5w3p	12	-1.9649
3mlv	17	-1.96511
4oly	18	-1.98445
1hi6	5	-1.98801
6cvk	17	-1.98832
2oz4	7	-1.99711
4olz	18	-2.01205
5f72	14	-2.01777
1hh9	5	-2.03373
5yax	10	-2.03421
6o3a	13	-2.03664
6urm	14	-2.04614
2j5l	16	-2.05513
6db6	16	-2.05718
4ffv	10	-2.05831
1q1j	22	-2.06373
3mlr	17	-2.06399
3wkm	7	-2.08178
6cwd	17	-2.08973
4olv	18	-2.10099
3mls	17	-2.10258
6kn9	16	-2.10785
4s1s	18	-2.11875
6pds	15	-2.12945
6s8i	8	-2.13151
6ww5	20	-2.13683
4zxb	6	-2.14876
5veb	11	-2.1491
6nip	14	-2.15138
6suz	9	-2.15184
4jan	15	-2.15456
5kem	14	-2.16157
6n81	17	-2.16782
5w5x	11	-2.17643
2nr6	9	-2.1793
4lsr	15	-2.18121
1xgy	10	-2.18189
5y9j	16	-2.18835
5w5z	11	-2.19766
4lsp	15	-2.21595
6cse	9	-2.2169
4olu	18	-2.2176
4ydk	22	-2.22513
1fj1	6	-2.23611
3uji	16	-2.24913
4okv	6	-2.25335
6dfg	23	-2.2611
1bog	5	-2.26448
6mqm	10	-2.26952
2j4w	16	-2.27337
4py8	15	-2.28436
7k43	18	-2.28714
6mqr	15	-2.28931
2w9e	9	-2.29137
4lkx	10	-2.29537
6o29	13	-2.34031
3mlu	17	-2.37569
1tzh	15	-2.39937
4ffw	10	-2.40202
6b5o	14	-2.40631
6s8d	15	-2.41257
4tqe	11	-2.42816
2eh8	8	-2.42977
3ujj	17	-2.43117
5vzy	5	-2.44178
6s5a	12	-2.44286
5wtt	12	-2.44737
4s1r	25	-2.4492
3mnw	6	-2.4528
3mlt	17	-2.46895
3mnz	6	-2.46969
6k68	6	-2.47267
2r0k	10	-2.48419
5cus	11	-2.49213
6ulf	20	-2.49483
6b5n	14	-2.51157
4qex	9	-2.52115
1hh6	5	-2.52379
3bky	15	-2.52465
7cn2	16	-2.53312
6v4p	11	-2.53405
4rav	8	-2.5802
5uem	21	-2.5939
6ewb	9	-2.59557
6b5m	14	-2.60409
4aei	13	-2.61067
6s8j	15	-2.62463
6pec	15	-2.62862
6vln	20	-2.63472
6o2a	13	-2.63558
6p9h	14	-2.63787
5d1q	12	-2.64079
7jw0	14	-2.64415
5ye4	4	-2.64604
6b5l	14	-2.66087
2hkf	10	-2.67142
6ujb	9	-2.67462
5kte	8	-2.68241
2osl	14	-2.68242
5ye3	4	-2.68529
3j70	10	-2.68913
4f2m	15	-2.70273
5tqq	6	-2.72771
4yo0	10	-2.72969
1qnz	12	-2.73215
6o2c	13	-2.73303
4xxd	5	-2.74062
5xcv	10	-2.7422
1nfd	11	-2.75996
4xny	25	-2.77309
2dd8	11	-2.78157
6u36	11	-2.78515
4kvn	18	-2.78537
1qkz	12	-2.79055
6mqe	19	-2.82004
5t33	13	-2.82321
4j6r	14	-2.82869
6u38	11	-2.86893
4onf	12	-2.92504
6i07	9	-2.94285
3mj9	10	-2.94386
5tih	7	-2.94559
6icc	10	-2.95881
5d1x	10	-2.97782
2w65	11	-2.99005
6dca	10	-2.99054
4od2	14	-2.99165
1ktr	7	-3.00196
2j88	9	-3.0122
3e8u	10	-3.0262
6al0	10	-3.02943
6bit	6	-3.03777
2mpa	14	-3.07131
1orq	11	-3.07454
5zia	13	-3.07832
2q8a	5	-3.09604
5yy5	5	-3.09634
6al1	10	-3.10607
1pkq	11	-3.1104
5wdf	22	-3.12103
6mtt	16	-3.13931
3ghe	22	-3.15587
6p8d	9	-3.16253
1mpa	14	-3.17488
3grw	20	-3.19965
5tkk	9	-3.20029
6nmv	7	-3.21424
6icf	10	-3.21465
1dzb	9	-3.21763
2vxt	6	-3.27745
3s36	9	-3.27796
3s37	9	-3.28697
1cu4	7	-3.30166
4ong	10	-3.30263
6mqc	17	-3.31037
1kcr	9	-3.33304
6vy2	20	-3.33842
5lsp	13	-3.34442
4zfo	13	-3.38478
6tys	11	-3.38912
4wht	5	-3.40076
4hix	12	-3.40671
4why	5	-3.41769
1tet	9	-3.45407
3qnz	5	-3.4709
4ojf	12	-3.47564
2q8b	5	-3.49214
5voc	15	-3.54632
5vob	15	-3.59146
4tuj	6	-3.60099
4tuk	6	-3.60439
5eor	9	-3.6322
4tul	6	-3.6701
1nak	7	-3.69477
2r4r	6	-3.70736
5gis	6	-3.72318
5gir	6	-3.73845
6ujc	9	-3.75825
1a3r	11	-3.76359
4qww	16	-3.78699
2hh0	11	-3.83724
4o4y	12	-3.87654
3qg6	6	-3.97474
5y2l	21	-4.00384
1ggi	7	-4.00798
4o51	10	-4.04794
4ckd	7	-4.08246
6f7t	5	-4.12296
5vta	9	-4.14405
4jre	11	-4.19208
6cdo	11	-4.2266
5tkj	11	-4.24768
6ct7	4	-4.25125
2a6i	14	-4.25485
6cdm	11	-4.26193
6cdp	11	-4.28618
4m62	20	-4.31009
4r3s	7	-4.33212
4jo1	6	-4.33515
5w0k	9	-4.36756
6kx1	7	-4.36831
6wdt	19	-4.38292
4qy8	7	-4.4568
4qxt	7	-4.46594
4qyo	7	-4.46645
4jo2	6	-4.46721
1e4w	7	-4.47126
5tbd	7	-4.64227
5zxv	5	-4.64656
2y6s	6	-4.64749
6kvf	13	-4.76596
6hf1	9	-4.79106
6ejm	9	-4.82748
3u0t	9	-4.85058
6pdu	5	-4.86837
5mv4	7	-4.90485
1e4x	7	-4.93221
3t2n	6	-4.97906
6lz4	9	-4.98439
4hpy	16	-4.99956
6ea5	15	-5.00808
5mu2	7	-5.02166
5mub	7	-5.04137
6obd	5	-5.0546
3sge	6	-5.13348
4dkf	11	-5.14038
6p60	14	-5.22869
6kva	13	-5.23263
6aod	10	-5.23294
6mqs	14	-5.26484
3iet	9	-5.28913
5dmg	5	-5.33516
5v6m	6	-5.37775
7k8x	22	-5.44174
5anm	14	-5.44344
5dur	13	-5.61931
5l0q	13	-5.71053
1ymh	11	-5.72358
6b9z	14	-5.77758
5u6a	13	-5.80096
5u5f	6	-5.80471
5u3d	13	-5.8152
6bah	25	-5.83699
6pef	12	-5.84552
5u5m	13	-5.84703
4yhp	14	-5.85567
4hjg	13	-5.85936
6b9y	15	-5.86608
4nhh	10	-5.90301
6bae	10	-5.90737
4ioi	21	-5.93357
1xct	11	-5.9662
6cxg	16	-5.98372
1xf5	11	-6.02435
3fo1	15	-6.05547
2ghw	10	-6.05785
5iwl	10	-6.15951
6n16	14	-6.20148
5do2	9	-6.20586
6p7h	14	-6.25542
5dlm	9	-6.26438
7k8u	2	-6.29228
3fo2	15	-6.35015
5myo	12	-6.37005
5gru	9	-6.37295
5myx	8	-6.4269
6dc8	10	-6.44361
4ers	21	-6.45696
6pdr	9	-6.46779
1ynt	11	-6.51963
1bgx	12	-6.58015
6mns	13	-6.63063
6mnr	13	-6.68088
5gs2	21	-6.7956
6dc9	7	-6.82402
1hez	14	-6.97028
5hys	14	-7.02771
4p3d	11	-8.23927
5esv	26	-8.91591

[truncated: 26 more sheets: SFig2h, SFig2i, SFig3a, SFig3b, SFig3c, SFig3d, SFig3e, SFig3f, SFig3g, SFig3h, SFig3i, SFig3j, SFig4a, SFig4b, SFig4c, SFig4d, SFig4e, SFig4f, SFig4g, SFig4h …]
